# Supplementary material for: Impact of COVID-19 social-distancing on sleep timing and duration during a university semester
Source: PLoS One. 2021 Apr 26;16(4):e0250793. doi: 10.1371/journal.pone.0250793 (PMC8075219; doi:10.1371/journal.pone.0250793)
Supplement: S1 File — (XLSX) [file pone.0250793.s001.xlsx]

## Sheet: Group N summary table
				Archive	2020
			Diary	452	80
			Fitbit	0	19
			male	127	22
			female	307	58
			# subjects with work days	443	57
			with free days	434	78
			both	425	55
			nappers	265	50
			non nappers	187	30
			MEQ	441	79
			MCTQ	441	79

## Sheet: Fig1
		Fibit data	all days			Fitbit	all days		MCTQ	Diary		MCTQ	Diary
	Fig1a	Onset	Mid sleep	Sleep end	Fig1b	SD-L	SD-L-WASO	Fig1D	MSF	MSF	Fig1F	SDF	SDF
	1	1.07	4.81	8.55		7.49	6.43		4	4.84		8	7.71
SD nocturnal sleep duration	2	3.21	7.45	11.68		8.47	7.37		6.38	7.44		9.25	7.98
L minus latency	3	0.8	3.71	6.63		5.83	4.83		3.59	4.01		7.83	6.93
WASO minus wake after sleep onset	4	1.44	5.38	9.32		7.88	6.83		5.75	5.48		6.5	7.53
MSF mid sleep free days	5	1.15	4.95	8.75		6.68	7.58		5.82	4.92		8.97	8.19
SDF sleep duration free days	6	1.61	5.72	9.84		8.24	7.35		6.5	5.67		9	8.68
fb fitbit	7	4.24	8.39	12.53		8.29	6.94		8.5	8.44		11	9.08
d diary	8	-2.06	2.24	6.52		8.45	7.44		3.75	2.31		11.5	9
	9	1.84	5.41	8.98		6.11	6.11		3.96	5.29		8.08	8.19
	10	1.8	5.2	8.6		6.8	5.78		5.88	5.22		7.25	6.54
	11	-0.81	3.18	7.15		7.96	7.05		4.17	3.21		9.67	9.08
	12	3.86	7.59	11.31		7.46	6.56		6.5	7.55		11	7.06
	13	1.44	5.39	9.35		7.92	7.82		5.42	5.47		9.17	7.87
	14	1.38	5.33	9.27		7.01	7.01		5.71	5.34		9.58	8.27
	15	4.82	8.42	12.02		7.21	6.24		9.63	8.55		9.75	8.29
	16	1.21	4.91	9.13		7.67	7.67		5.5	5.29		10	7.82
	17	-1.08	2.5	6.09		7.17	7.02		2.67	2.68		7.67	7.8
	18	1.33	5.61	9.89		7.39	7.28		4.94	5.88		8.72	8.62
	19	3.24	6.84	11.13		7.89	7.21		7.52	7.13		9.57	8.84
		Diary data	all days			diary	all days
		Onset	Mid sleep	Sleep end		SD-L	SD-L-WASO
	1	1.19	4.84	8.5		7.31	7.12
	2	3.17	7.44	11.71		8.63	8.54
	3	0.54	4.01	7.47		6.93	6.68
	4	1.83	5.48	9.12		7.28	6.86
	5	1.09	4.92	8.75		7.66	7.66
	6	1.54	5.67	9.8		8.27	7.96
	7	4.07	8.44	12.8		8.59	8.59
	8	-1.94	2.31	6.55		8.45	8.45
	9	1.8	5.29	8.78		6.98	6.98
	10	2.09	5.22	8.35		6.24	6.24
	11	-0.72	3.21	7.14		7.86	7.61
	12	3.89	7.55	11.2		7.31	7.31
	13	1.59	5.47	9.34		7.75	7.68
	14	1.48	5.34	9.2		7.72	7.72
	15	4.88	8.55	12.21		7.33	7.22
	16	1.43	5.29	9.14		7.71	7.71
	17	-0.89	2.68	6.24		7.12	6.96
	18	1.71	5.88	10.05		8.37	8.37
	19	3.06	7.13	11.3		8.23	8.22
	all days	all days
	fbSDL	fbSDL-waso
	vs.	vs.
	dSDL	dSDL-WASO
Paired t test
P value	<0.0001	<0.0001
P value summary	****	****
Significantly different (P < 0.05)?	Yes	Yes
One- or two-tailed P value?	Two-tailed	Two-tailed
t, df	t=6.315, df=18	t=5.526, df=18
Number of pairs	19	19
How big is the difference?
Mean of differences (I - H)	-0.8011	-0.7032
SD of differences	0.5529	0.5546
SEM of differences	0.1268	0.1272
95% confidence interval	-1.068 to -0.5346	-0.9705 to -0.4358
R squared (partial eta squared)	0.689	0.6291
How effective was the pairing?
Correlation coefficient (r)	0.6886	0.6959
P value (one tailed)	0.0006	0.0005
P value summary	***	***
Was the pairing significantly effective?	Yes	Yes

## Sheet: Fig2
	Fig2a	a_MSF	c_MSF	Fig2c	a_SO-all	c_SO-all	a_MS-all	c_MS-all	a_SE-all	c_SE-all
		4.22	5.14		0.14	1.19	4.16	4.84	8.18	8.5
a_archive group		6.7	7.91		1.49	3.17	5.84	7.44	10.19	11.71			c_SO-all	c_MS-all	c_SE-all
c_covid summer group		6.05	4.89		1.36	1.51	5.66	4.89	9.96	8.31			vs.	vs.	vs.
		4.68	3.82		0.24	0.54	4.63	3.82	9.02	7.47			a_SO-all	a_MS-all	a_SE-all
MSF midsleep free		6.5	5.7		2.31	1.86	6.5	5.22	10.69	8.59
SO-all sleep onset all days		6.98	5.96		2.45	2.64	6.25	5.48	10.05	9.12		Unpaired t test
MS midsleep all days		5.42	7.24		1.43	3.15	5.67	7.04	9.91	10.94		P value	<0.0001	0.0002	0.0034
SE sleep end all days		8.71	6.75		3.63	1.88	7.38	5.9	11.13	9.91		P value summary	****	***	**
		5.33	5.36		1.16	1.09	4.93	4.92	8.7	8.75		Significantly different (P < 0.05)?	Yes	Yes	Yes
		6.65	6.55		2.18	2.94	6.16	6.57	10.14	10.19		One- or two-tailed P value?	Two-tailed	Two-tailed	Two-tailed
		4.03	7.44		0.12	3.34	3.54	7.44	6.96	11.54		t, df	t=3.714, df=530	t=3.298, df=530	t=2.608, df=530
		4.03	5.34		0.12	1.24	3.54	5.47	6.96	9.7
		7.85	6.33		3.53	2.09	7.85	6.33	12.18	10.58		How big is the difference?
		5.71	5.66		1.73	1.53	5.59	5.66	9.45	9.8		Mean of column A	1.3	5.217	9.133
		6.17	5.3		1.05	1.86	5.91	5.3	10.77	8.73		Mean of column B	1.882	5.729	9.587
		6.29	8.84		1.59	4.07	4.78	8.44	7.97	12.8		Difference between means (B - A) ± SEM	0.5814 ± 0.1565	0.5120 ± 0.1552	0.4539 ± 0.1740
		5.86	5.02		0.86	0.64	5.36	4.62	9.86	8.59		95% confidence interval	0.2739 to 0.8889	0.2070 to 0.8170	0.1120 to 0.7958
		5.52	5.36		0.4	1.91	5.23	5.36	10.06	8.81		R squared (eta squared)	0.02537	0.02011	0.01267
		7.9			3.73	2.79	7.45	5.53	11.17	8.28
		5.4	5.87		0.02	0.85	3.9	5.56	7.78	10.22		F test to compare variances
		5.04	7.17		1.94	3.41	5.09	7.08	8.24	10.75		F, DFn, Dfd	1.804, 79, 451	1.876, 79, 451	1.707, 79, 451
		2.64	6.02		-2	1.57	1.32	5.36	4.64	9.14		P value	0.0002	<0.0001	0.0009
		3.98	6.58		-0.43	3.13	3.82	6.58	8.07	10.04		P value summary	***	****	***
			6.14		1.99	2.78	6.14	5.77	10.29	8.76		Significantly different (P < 0.05)?	Yes	Yes	Yes
		5.93	5.81		0.55	1.51	5.47	5.37	10.39	9.22
		5.47	5.01		0.77	1.26	4.89	5.04	9.01	8.82		Data analyzed
		6.98	3.05		1.37	-1.94	5.33	2.32	9.29	6.55		Sample size, column A	452	452	452
		5.26	3.78		0.32	0.21	4.19	3.88	8.06	7.55		Sample size, column B	80	80	80
		6			2.18	1.8	5.59	5.27	9	8.78
		6.89	2.34		4.06	0.03	7.39	2.34	10.72	4.65
		5.26	7.02		0.63	2.21	4.86	6.42	9.09	10.62
		6.77	6.73		2.29	2.21	5.58	7.42	8.87	12.62
		8.06	7.93		3.31	3.9	7.04	6.82	10.77	9.75
		5.23	3.55		1.27	-1.05	4.98	2.99	8.69	7.04
		6.94	5.56		3.22	2.09	6.78	5.22	10.34	8.35
		3.84	9.29		-0.86	5.3	3.24	9.24	7.34	13.18
		7.32	7.13		3.44	3.75	7.36	7.13	11.28	10.52
		7.51	3.83		3.1	-0.72	6.38	3.21	9.66	7.14
		7.15	7.67		1.98	3.97	6.07	7.67	10.16	11.38
		6.24	7.77		1.98	3.89	5.65	7.55	9.33	11.2
		6.67	7.34		2.52	0.59	6.26	5.06	10	9.54
		5.14	8.04		1.16	4.02	5.15	8.04	9.14	12.05
		6.14	4.07		1.11	-0.33	5.4	3.85	9.69	8.03
		5.59	4.25		2.02	0.32	5.36	3.87	8.7	7.43
		5.16	5.88		-0.11	1.78	3.92	5.39	7.95	8.99
		6.43	4.13		1.8	-0.52	5.5	3.53	9.2	7.58
		6.72	6.78		2.09	2.08	6.03	6.78	9.97	11.49
		4.63	5.69		0.14	1.59	4.34	5.46	8.54	9.34
		7.34	4.27		2.56	0.13	6.77	4.27	10.98	8.41
		4.97	4.43		1.43	0.33	5.04	4.24	8.65	8.16
		6.07	4.61		1.76	0.06	5.64	4.27	9.52	8.47
			6.02		2.03	1.48	5.98	5.34	9.93	9.2
		5.86	7.77		0.96	2.61	5.43	7.71	9.9	12.81
		6.14	7.35		1.61	3.26	5.52	7	9.43	10.73
		7.15	8.66		3.06	4.88	6.93	8.54	10.8	12.21
		7.8	5.15		3.27	1.43	7.72	5.29	12.17	9.14
		5.76	7.24		0.65	3.28	4.49	6.69	8.33	10.1
		6.05	4.71		0.85	0.61	5.2	4.55	9.55	8.5
		7.1	5.4		2.83	1.33	6.61	5.4	10.39	9.47
		5.23	7.96		-0.74	3.44	4.42	7.4	9.58	11.34
			5.47		-0.56	1.48	3.45	5.35	7.46	9.22
		6.12	5.16		2.55	0.45	6.02	4.59	9.49	8.73
		7.97	9.22		3.68	5.16	7.26	9.22	10.84	13.25
		6.58	3.04		2.5	-0.89	5.91	2.68	9.32	6.24
		7.94	5.88		2.4	1.54	6.41	5.5	10.42	9.46
		5.09	4.99		0.58	0.82	4.83	4.99	9.08	8.76
		5.16	3.75		1.17	0.52	5.11	3.75	9.05	6.98
		4.34	5.72		-0.15	1.69	3.85	5.64	7.85	9.6
		5.93	6.28		1.46	2.26	5.67	6.28	9.88	10.3
		6.53	5.59		2.4	1.53	6	5.59	9.6	9.65
		6.74	5		2.61	0.93	6.58	4.98	10.55	9.04
		6.6	7.3		2.24	4.33	5.69	7.46	9.14	10.59
		6.89	8.37		1.8	3.77	6.11	7.99	10.42	12.21
		5.16	7.16		0.64	3.54	4.84	7.16	9.04	10.79
		6.5	8.86		1.64	5.17	5.34	8.86	9.04	12.56
		4.56	5.29		-0.94	0.74	3.66	5.19	8.26	9.63
		6.07	6.05		1.52	1.71	4.03	5.86	6.54	10.05
		3.17	1.08*		-1.58	-2.93*	2.94	1.08*	7.46	5.1*
		3.96	7.15		0.27	3.06	3.93	7.13	7.59	11.3
		7.2	7.81		1.39	3.69	4.06	7.81	6.73	11.93
		3.38			-0.73		3.27		7.27
		5.59			1.51		4.86		8.22
		5.62			1.81		5.31		8.81
		6.62			1.64		6.12		10.6
					0.61		4.58		8.55
		8.06			3.8		7.14		10.48
		6.5			2.5		6.03		9.56
		4.85			1.83		5.45		9.07
		6			2.27		5.82		9.37
		7.03			1.28		5.02		8.76
		5.4			0.77		4.97		9.17
		5.78			1.44		5.58		9.72
		4.32			-0.33		4.09		8.51
		5.28			0.23		4.19		8.15
		5.5			2.08		6.04		10
		5.5			0.9		4.8		8.7
		4.22			0.61		4.03		7.45
		5.86			0.66		4.27		7.88
		5.62			0.76		4.47		8.18
		5.5			1.39		5.12		8.85
		7.18			2.79		6.9		11.01
		7.08			2.65		6.55		10.45
		5.76			1.4		5.74		10.08
		6.46			3.16		6.92		10.68
		5.74			0.52		4.22		7.92
		6.02			0.78		4.53		8.28
		4.61			-0.22		2.91		6.04
		5.47			0.95		4.27		7.59
		7.85			3.98		7.47		10.96
		6.12			2.3		6.05		9.8
		4.99			0.46		4.49		8.52
		9.63			1.32		5.27		9.22
		6.14			1.56		5.78		10
		6.12			2.1		5.82		9.55
		7.51			1.53		6.6		11.67
		6.74			1.75		6.28		10.81
		4.68			1.43		4.82		8.21
		6.91			2.18		5.83		9.48
		7.06			0.77		5.06		9.35
		4.42			0.26		4.4		8.54
		5.23			1.65		5.13		8.61
		5.42			1.43		4.82		8.21
		4.82			-0.95		3.29		7.53
		6.6			2.12		5.91		9.7
		5.21			1.25		5.05		8.85
		6.38			2.25		6.15		10.05
		5.35			1.31		5.25		9.19
		5.4			1.12		5.37		9.62
		6.02			1.4		5.17		8.94
		5.42			0.27		4.33		8.39
		5.93			0.9		4.46		8.02
		7.99			3.27		7.4		11.53
		6.84			2.6		5.86		9.12
		4.56			0.81		4.46		8.11
		8.06			4.51		9.1		13.69
		5.71			1.81		5.68		9.55
		3.1			-1.27		2.38		6.03
		4.22			0.45		3.96		7.47
		5.57			0.13		5.57		11.01
		7.15			2.63		6.69		10.75
		6.14			1.9		5.26		8.62
		5.74			1.66		5.74		9.82
		7.22			3.22		7.07		10.92
					3.48		6.5		9.52
		5.18			1.1		4.96		8.82
		5.57			1.29		5.37		9.45
		5.59			-0.35		3.94		8.23
		5.23			0.48		4.33		8.18
		6.48			0.71		5.1		9.49
		5.33			0.92		4.36		7.8
		5.93			0.98		4.28		7.58
		5.98			1.91		5.73		9.55
		6.12			1.94		5.19		8.44
		5.06			0.47		4.48		8.49
					1.69		5.3		8.91
		5.52			1.32		5.1		8.88
		3.79			-1.59		2.59		6.77
		6.38			0.52		4.81		9.1
		6.5			1.4		5.95		10.5
		6.24			1.36		4.89		8.42
		5.98			1.85		5.95		10.05
		7.27			2.33		6.46		10.59
		5.69			0.78		5.07		9.36
					1.83		5.4		8.98
		2.64			-1.56		2.04		5.64
		5.18			0.61		3.84		7.07
		5.04			0.73		4.63		8.53
		7.92			3.76		7.68		11.61
		6.34			2.28		6.35		10.43
		4.39			-0.07		4.46		8.99
		7.25			1.96		6.24		10.52
		6.19			1.93		6.17		10.41
		9.62			3.96		7.69		11.42
		6.19			1.54		5.18		8.82
		3.7			-1.32		2.92		7.16
		5.83			1.71		5.49		9.27
		6.62			2.21		6.15		10.09
		7.13			2.38		7.13		11.88
		6.19			2.26		5.6		8.94
		5.93			2.08		6.22		10.36
		5.93			1.41		5.49		9.57
		7.54			2.97		7.18		11.39
		7.75			3.12		7.75		12.38
					0.43		4.1		7.77
		5.71			1.33		5.45		9.57
		7.54			3.31		7.49		11.67
		5.38			2.67		6.2		9.73
		7.39			2.85		6.96		11.07
		4.73			0.67		4.43		8.19
		7.56			2.74		7.45		12.16
		5.5			1.35		4.95		8.55
		3.29			-0.22		3.2		6.62
		6.43			1.98		5.68		9.38
		7.32			3.32		6.23		9.14
		5.57			1.15		5.55		9.95
					1.3		3.68		6.06
		6.22			1.68		5.24		8.8
		7.61			3.57		7.15		10.73
		5.35			0.81		5.01		9.21
		5.06			0		4.16		8.32
		5.42			2.4		5.85		9.3
		5.9			1.63		5.32		9.01
		5.81			1.52		5.77		10.02
		5.28			1.42		5.46		9.5
		5.93			1.36		5.26		9.16
		4.78			1.35		4.81		8.27
		5.64			0.89		5.48		10.07
		3.6			-1.07		2.93		6.93
		7.39			2.77		6.51		10.25
		4.9			0.66		4.4		8.14
		5.06			0.51		4.96		9.41
		5.4			1.55		5.32		9.09
		5.64			0.1		4.99		9.88
		6.62			1.97		6.18		10.39
		3.58			-0.34		3.37		7.08
		4.27			0.05		4.3		8.55
		5.59			1.29		5.59		9.89
		6.1			3.4		7.34		11.28
		5.83			1.17		5.13		9.09
		4.92			0.38		4.92		9.46
		5.11			-0.01		4.78		9.57
		5.45			0.43		4.55		8.67
		5.93			1.35		5.19		9.03
		4.06			-0.16		4		8.16
					-1.92		2.11		6.14
		6.62			1.3		6.01		10.72
		4.58			0.12		3.97		7.82
		9.14			4.16		8.22		12.28
		4.9			-0.05		4.11		8.27
		5.76			0.64		5.45		10.26
		6.86			2.67		6.35		10.03
		6.62			2.12		5.28		8.44
		6.12			1.25		5.16		9.07
		5.59			1.43		5.4		9.37
		4.58			0.08		4.45		8.82
		3.91			-0.75		3.7		8.15
		6.05			1.98		5.74		9.5
		4.51			0.24		4.15		8.06
		4.92			1.3		4.82		8.34
		4.44			0.52		4.54		8.56
		5.71			0.79		5.07		9.35
		4.49			-1.01		3.08		7.17
		4.87			0.18		4.7		9.22
		5.14			0.55		4.66		8.77
		5.11			0.35		4.86		9.37
		6.1			2.06		5.56		9.06
		4.34			-0.23		3.66		7.55
		6.24			0.92		5.64		10.36
		6.74			3		6.66		10.32
		4.68			1.25		4.72		8.19
		6.77			2.36		6.22		10.08
		5.76			1.35		5.23		9.11
		4.56			0.26		4.16		8.06
		5.54			1.04		4.77		8.5
		4.78			0.82		5.07		9.32
		7.82			3.9		7.54		11.18
		8.28			3.31		7.92		12.53
		5.04			0.75		4.85		8.95
		5.11			1.34		4.87		8.4
		3.72			-0.76		3.38		7.52
		5.45			1.34		4.75		8.16
		4.78			-0.02		3.96		7.94
		6.74			2.55		5.97		9.39
		7.51			3.96		6.99		10.02
		7.34			2.34		6.13		9.92
		6.29			1.54		5.63		9.72
		7.22			2.11		5.64		9.17
		5.98			2		5.9		9.8
		3.55			-0.57		3.76		8.09
		5.83			1.4		5.34		9.28
		5.26			0.35		4.7		9.05
		5.02			0.06		4.44		8.82
		6.46			2.53		6.08		9.63
		7.42			1.21		4.5		7.79
		7.78			3.22		7.51		11.8
		5.54			1.49		5.66		9.83
		8.88			1.29		5.63		9.97
		5.3			1.21		4.75		8.29
		5.14			-0.37		4.28		8.93
		7.92			3.38		7.69		12
		4.92			0.82		4.41		8
		5.81			0.91		4.21		7.51
		5.38			0.86		5.05		9.24
		6.34			1.46		5.21		8.96
		5.86			0.11		4.21		8.31
		5.83			1.7		5.47		9.24
		5.98			2.75		6.11		9.47
		4.85			0.76		4.37		7.98
		3.53			-0.55		3.51		7.57
		3.43			-1.14		2.89		6.92
		7.25			3.43		7.21		10.99
		3.24			-0.57		3.02		6.61
		6.17			1.64		6.28		10.92
		5.4			-0.43		3.42		7.27
					1.64		3.92		6.2
		4.85			0.41		4.44		8.47
		6.26			1.44		5.82		10.2
		4.94			0.52		4.88		9.24
		8.18			2.61		6.3		9.99
		6.07			1.21		5.87		10.53
					0.02		1.21		2.4
		5.28			0.88		4.98		9.08
		5.35			0.88		5.27		9.66
		4.01			-1.16		3.22		7.6
		5.26			0.86		4.68		8.5
		6.58			2.35		6.24		10.13
		4.85			0.59		4.86		9.13
		5.45			0.76		5.39		10.02
		4.94			1.07		4.98		8.89
		5.11			1.27		4.91		8.55
		4.9			0.26		4.62		8.98
		5.33			0.76		5.25		9.74
		6.86			2.63		6.43		10.23
		5.04			0.72		4.75		8.78
					0.66		3.33		6
		4.94			0.2		3.92		7.64
		6.79			2.29		6.45		10.62
		8.23			3.87		7.86		11.85
		7.01			2.55		6.63		10.71
		6.07			2.48		6.05		9.62
		6.19			1.11		5.58		10.05
		3.6			-1.46		3		7.46
		6			1.2		5.14		9.08
		8.45			3.24		7.9		12.56
		4.1			0.66		4.06		7.46
		8.33			3.59		7.45		11.31
		5.5			0.56		4.9		9.24
		9.48			4.91		9.31		13.71
		6.05			1.73		4.97		8.21
		3.82			-0.51		3.24		6.99
		6.07			1.81		5.59		9.37
		6.12			1.41		5.54		9.67
					0.04		4.08		8.12
		5.42			1.43		5.13		8.83
		2.76			-1.01		2.99		6.99
		7.1			2.53		6.8		11.07
					1.2		3.29		5.38
		4.75			0.8		4.66		8.52
		4.66			-0.46		4.24		8.94
		4.92			0.09		3.83		7.57
		4.66			0.54		4.07		7.6
		6.17			1.52		5.6		9.68
		4.61			0.42		4.71		9
		5.93			0.85		5.26		9.67
		7.49			2.95		7.22		11.49
		3.79			-0.65		3.65		7.95
		5.76			1.81		5.63		9.45
		6.48			1.09		5.34		9.59
		5.83			1.81		5.78		9.75
		4.49			0.01		4.27		8.53
		4.75			0.61		4.75		8.89
		6.84			2.47		6.42		10.37
		4.44			-0.28		3.36		7
		5.81			2.02		5.58		9.14
		7.18			3.01		6.87		10.73
		4.56			-0.05		3.69		7.43
		8.83			3.43		7.66		11.89
		4.82			-0.45		4.08		8.61
		4.87			0.65		4.81		8.97
		5.71			0.3		4.77		9.24
		6.22			0.72		4.63		8.54
		5.04			0.37		4.29		8.21
		5.98			1.82		5.46		9.1
		4.27			0.16		4.23		8.3
		3.86			-0.47		3.45		7.37
		4.37			0.58		4.32		8.06
					2.68		6.34		10
		4.85			0.31		4.04		7.77
		6.91			2.16		6.21		10.26
		5.16			0.57		4.98		9.39
		5.9			1.26		5.47		9.68
		5.59			0.69		5.06		9.43
		5.93			1.65		5.93		10.21
		4.61			0.15		4		7.85
		7.1			2.11		6.23		10.35
		4.82			-0.69		4.18		9.05
		3.91			0.33		3.91		7.49
		4.42			0.49		4.4		8.31
		8.59			2.69		6.5		10.31
					4.46		7.63		10.8
		6.5			3.19		6.49		9.79
		6.91			1.72		6.1		10.48
		6.36			2.83		6.81		10.79
		6.74			0.78		5.57		10.36
		4.94			0.69		4.55		8.41
		5.66			0.81		5.15		9.49
		7.32			1.94		5.81		9.68
					1.82		5.23		8.64
		6.26			1.72		5.92		10.12
		5.88			2.05		5.78		9.51
		4.99			-0.56		3.58		7.72
		5.62			1.73		5.78		9.83
		6.14			2.47		6.23		9.99
					0.57		2.52		4.47
		5.93			1.55		5.32		9.09
		3.98			0.09		4.13		8.17
		6.34			0.91		4.59		8.27
		6.53			3.23		6.47		9.71
		7.58			1.84		6.85		11.86
		8.11			3.06		7.1		11.14
		5.33			0.44		4.64		8.84
		5.21			0.77		4.66		8.55
		6.86			1.12		5.94		10.76
		7.58			2.02		5.93		9.84
		6.46			2.27		6.06		9.85
		5.76			1.48		5.38		9.28
		3.53			-1.45		3.46		8.37
		5.95			2.17		5.65		9.13
		4.54			0.58		4.41		8.24
		4.22			0.51		4.22		7.93
		3.7			-0.88		3.7		8.28
		7.08			2.24		6.07		9.9
		6.41			2.32		6.16		10
		5.88			0.63		4.3		7.97
		4.56			0.51		4.28		8.05
		7.39			3.23		6.51		9.79
		5.42			1.87		5.16		8.45
		5.09			0.48		4.37		8.26
		3.74			0.43		3.81		7.19
		6.53			2.74		6.56		10.38
		5.52			0.93		4.73		8.53
		5.81			1.49		5.46		9.43
		5.16			0.19		4.86		9.53
		2.83			-0.68		2.69		6.06
		6.12			1.23		4.89		8.55
		5.3			0.13		4.19		8.25
		5.86			1.71		5.86		10.01
		7.1			2.29		6.36		10.43
		4.56			0.5		4.72		8.95
		6.1			-0.07		4.13		8.33
		9.24			1.29		4.8		8.31
		6.94			2.71		6.54		10.37
		6.02			0.88		4.61		8.34
		5.28			0.42		4.49		8.56
		4.97			-0.29		3.38		7.05
		7.18			1.94		5.03		8.12
		4.44			0.98		4.48		7.98
		5.06			1.03		4.66		8.29
		3.24			-0.88		3.2		7.28
		6.19			1.76		5.52		9.28
		4.27			-0.67		3.58		7.83
		6.22			1.58		4.62		7.66
		4.8			1.63		4.76		7.89
		5.98			2.05		5.62		9.19
		5.86			1.77		5.49		9.21
		5.64			1.69		5.41		9.13
		6.14			0.48		5.68		10.88
		6.96			2.06		5.46		8.86
		5.57			0.55		4.56		8.57
		6.1			0.87		4.97		9.07
		5.74			1.78		5.5		9.22
		6.22			3.28		5.59		7.9

## Sheet: Fig3
	Fig3a	a_NSDW	a_NSDF	a_NSDall	Fig3a	c_NSDW	c_NSDF	c_NSDall	Fig3b	a_napsW	a_napsF	a_naps-all	Fig3b	c_napsW	c_napsF	b_naps-all	Fig3c	a_TST-W	a_TST-F	a_TST-all	Fig3c	c_TST-W	c_TST-F	c_TST-all
		7.06	8.11	7.95		7.02	7.14	7.12			0.15	0.13						7.06	8.26	8.08		7.02	7.14	7.12
a_archive grp		8.22	9.04	8.58		8.22	6.91	7.41		0.24	0.47	0.34		0.66	0.12	0.58		8.46	9.51	8.92		8.88	7.03	7.99			Fig 3a	Fig 3c				archive
c_covid summer grp		8.41	8.43	8.42			6.78	6.78		0.04	0.07	0.05			0.19	0.19		8.45	8.5	8.47			6.97	6.97			c_NS-all	c_TST-all				vs.
		9.14	8.02	8.79			6.68	6.68							0.69	0.69		9.14	8.02	8.79			7.37	7.37			vs.	vs.			Fig 3b	2020
NSD nocturnal sleep duration			8.38	8.38		6.09	6.84	6.56						1.32	0.58	0.95			8.38	8.38		7.41	7.42	7.51		Unpaired t test	a_NS-all	a_TST-all			Test name	Mann-Whitney test
W work days		7.52	7.74	7.58		6.69	7.05	6.86		0.05		0.03		0.8	0.25	0.54		7.57	7.74	7.61		7.49	7.3	7.4		P value	0.0973	0.3293			Comparison for each test	Compare ranks
F free days		7.98	9.36	8.48		7.4	7.93	7.77										7.98	9.36	8.48		7.4	7.93	7.77		P value summary	ns	ns			Multiple comparisons	False Discovery Rate (FDR)
all all days		7.52	7.43	7.49		7.77	8.25	7.88		0.2	0.3	0.23		0.5	0.25	0.44		7.72	7.73	7.72		8.27	8.5	8.32		Significantly different (P < 0.05)?	No	No			Method	Two-stage step-up (Benjamini, Krieger, and Yekutieli)
		7.56	7.53	7.54		6.34	8.19	7.66			0.19	0.09						7.56	7.72	7.63		6.34	8.19	7.66		One- or two-tailed P value?	Two-tailed	Two-tailed			Desired FDR (Q)	1.00%
naps average hours/day		7.39	8.48	7.96		6.86	7.6	7.25		0.04	0.07	0.06						7.43	8.55	8.02		6.86	7.6	7.25		t, df	t=1.661, df=530	t=0.9764, df=530
		6.9	6.66	6.84			8.2	8.2		0.04	0.36	0.12			0.36	0.36		6.94	7.02	6.96			8.56	8.56							Number of tests performed	3
TST total sleep time		6.9	6.66	6.84		7.4	8.89	8.46		0.04	0.36	0.12		0.25	0.2	0.21		6.94	7.02	6.96		7.65	9.09	8.67		How big is the difference?					Number of rows omitted	0
			8.28	8.28			8.29	8.29			0.36	0.36			0.07	0.07			8.64	8.64			8.36	8.36		Mean of column A	7.742	7.878
		7.15	7.49	7.27		7.7	8.6	7.96		0.02	0.15	0.07			0.88	0.38		7.17	7.64	7.34		7.7	9.48	8.34		Mean of column B	7.553	7.767				Discovery?	P value	Mean rank of archive	Mean rank of 2020	Mean rank diff.	Mann-Whitney U	q value
		9.2	10.02	9.66			6.54	6.54		0.32	0.35	0.34						9.52	10.37	10			6.54	6.54		Difference between means (B - A) ± SEM	-0.1884 ± 0.1134	-0.1111 ± 0.1137			a_napsW	Yes	0.000853	124.9	175.7	-50.81	1841	0.001724
		6.07	9.33	6.32		7.88	9.08	8.59						1		0.29		6.07	9.33	6.32		8.88	9.08	8.88		95% confidence interval	-0.4112 to 0.03443	-0.3345 to 0.1124			a_napsF	No	0.269362	112.3	125	-12.72	3341	0.18137
		8.86	9.34	8.99		6.84	8.88	7.86		0.22		0.16						9.08	9.34	9.15		6.84	8.88	7.86		R squared (eta squared)	0.005178	0.001796			a_naps-all	Yes	0.009142	151.7	188.1	-36.35	5072	0.009233
		9.19	10.46	9.66			6.62	6.62		0.04	0.09	0.06			1.3	1.3		9.23	10.55	9.72			7.92	7.92
		6.48	6.75	6.64		5.49		5.49		0.77	0.23	0.44						7.25	6.98	7.08		5.49		5.49		F test to compare variances						P value	Mean rank of archive	Mean rank of 2020	Mean rank diff.	Mann-Whitney U	q value
		6.95	9.1	7.75		8.82	9.59	9.24		1.26	0.93	1.14		0.13	0.04	0.08		8.21	10.03	8.89		8.95	9.63	9.32		F, DFn, Dfd	1.040, 451, 79	1.132, 451, 79			a_napsW	0.000853	124.9	175.7	-50.81	1841	0.001724
		5.6	7.72	6.25		7.12	8.17	7.34		0.3	0.18	0.27						5.9	7.9	6.52		7.12	8.17	7.34		P value	0.8512	0.5053			a_naps-all	0.009142	151.7	188.1	-36.35	5072	0.009233
		6.55	5.83	6.49		6.04	8.72	7.57		0.09		0.08						6.64	5.83	6.57		6.04	8.72	7.57		P value summary	ns	ns
		8.61	8.33	8.5			6.77	6.77			0.41	0.16			1.2	1.2		8.61	8.74	8.66			7.97	7.97		Significantly different (P < 0.05)?	No	No
		8.29		8.29		4.09	5.79	5.43		0.03		0.03		0.41	0.44	0.35		8.32		8.32		4.5	6.23	5.78
		8.91	10.07	9.82		6.91	8	7.71			1.02	0.8		0.52	0.03	0.16		8.91	11.09	10.62		7.43	8.03	7.87		Data analyzed
		8.43	6.83	7.94		6.94	7.61	7.5		0.12	0.43	0.22			0.04	0.03		8.55	7.26	8.16		6.94	7.65	7.53		Sample size, column A	452	452
		7.69	10.34	7.91		8.15	9	8.45		0.05		0.05						7.74	10.34	7.96		8.15	9	8.45		Sample size, column B	80	80				Fig3e		Fig3f
		7.76	7.37	7.64		6.93	7.63	7.23		0.02	0.17	0.07						7.78	7.54	7.71		6.93	7.63	7.23								archive group		2020 group	2020 group
		6.74	7.14	6.83		6.98		6.98										6.74	7.14	6.83		6.98		6.98								nocturnal sleep nappers	TST nappers	TST nappers	TST nappers
		6.07	6.15	6.1			4.43	4.43		0.77	1.5	1.03			0.77	0.77		6.84	7.65	7.13			5.2	5.2		Fig3a - work x free days						vs.	vs.	vs.	vs.
		8.07	8.86	8.21		7.58	8.84	8.3		0.06		0.05		0.43	0.92	0.71		8.13	8.86	8.26		8.01	9.76	9.01		Mixed-effects model (REML)	Matching: Stacked				Unpaired t test	TST nonnappers	TST nonnappers	nocturnal sleep nonnappers	TST nonnappers
		5.44	8.57	6.48		9.14	5.75	9.67		0.8	0.78	0.79		0.96	0.41	0.8		6.24	9.35	7.27		10.1	6.16	10.47		Assume sphericity?	Yes				P value	0.0067	0.8415	0.2147	0.5821
		6.68	9	7.46		5.88	10.98	5.77		0.85	0.6	0.77			0.27	0.23		7.53	9.6	8.23		5.88	11.25	6		Alpha	0.05				P value summary	**	ns	ns	ns
		7.69	6.81	7.17		8.25	7.76	8.11		0.21		0.08						7.9	6.81	7.25		8.25	7.76	8.11							Significantly different (P < 0.05)?	Yes	No	No	No
		6.9	6.91	6.91		5.74	6.54	6.24			0.06	0.04		0.25	0.2	0.22		6.9	6.97	6.95		5.99	6.74	6.46		Fixed effects (type III)	P value	P value summary			One- or two-tailed P value?	Two-tailed	Two-tailed	Two-tailed	Two-tailed
		7.02	8.37	7.48		7.08	7.87	7.79										7.02	8.37	7.48		7.08	7.87	7.79		day type	<0.0001	****			t, df	t=2.724, df=450	t=0.2001, df=450	t=1.251, df=78	t=0.5526, df=78
		4.6	7.81	7.47			6.67	6.67		1.21	0.87	0.9			0.32	0.32		5.81	8.68	8.37			6.99	6.99		group	0.0005	***	Statistically significant (P < 0.05)?	F (DFn, DFd)
		7.18	7.88	7.54		7.23	8.53	7.61		0.31	0.13	0.21						7.49	8.01	7.75		7.23	8.53	7.61		day type x group	0.6772	ns	Yes	F (1, 478) = 105.1	How big is the difference?
		8.08	8.13	8.11			7.09	7.09		0.08		0.04			0.44	0.44		8.16	8.13	8.15			7.53	7.53					Yes	F (1, 530) = 12.27	Mean of column G	7.747	7.882	7.719	7.832
		6.55	8	7.32		7.41	7.06	7.31		0.5	0.49	0.49		0.38		0.29		7.05	8.49	7.81		7.79	7.06	7.6		Random effects	SD	Variance	No	F (1, 478) = 0.1735	Mean of column H	7.984	7.863	7.454	7.719
		7.12	7.33	7.17		8.7	9.56	8.95			0.08	0.02						7.12	7.41	7.19		8.7	9.56	8.95		Subject	0.5722	0.3274			Difference between means (H - G) ± SEM	0.2368 ± 0.08696	-0.01811 ± 0.09047	-0.2647 ± 0.2116	-0.1133 ± 0.2051
		7.56	7.7	7.62			7.52	7.52										7.56	7.7	7.62			7.52	7.52		Residual	0.8676	0.7528			95% confidence interval	0.06594 to 0.4077	-0.1959 to 0.1597	-0.6859 to 0.1565	-0.5216 to 0.2949
		8.17	9.52	8.58		7.1	8.51	8.32										8.17	9.52	8.58		7.1	8.51	8.32							R squared (eta squared)	0.01625	8.879e-05	0.01967	0.0039
		7.24	5.42	6.63		6.8	8.1	7.11		0.05		0.03						7.29	5.42	6.66		6.8	8.1	7.11		Was the matching effective?
		8.3	7.41	7.96		6.52	7.1	6.98			0.11	0.04						8.3	7.52	8		6.52	7.1	6.98		Chi-square, df	46.21, 1				F test to compare variances
		7.01	8.46	7.29		6.39	8.47	7.48		0.2	0.08	0.18			0.23	0.13		7.21	8.54	7.47		6.39	8.7	7.61		P value	<0.0001				F, DFn, Dfd	1.610, 185, 264	1.948, 187, 264	1.229, 49, 29	1.119, 49, 29
		6.57	9.6	7.88			9.16	9.16		0.26		0.15						6.83	9.6	8.03			9.16	9.16		P value summary	****				P value	0.0004	<0.0001	0.5597	0.759
		8.16	8.51	8.33		7.65	7.79	7.68						0.04		0.03		8.16	8.51	8.33		7.69	7.79	7.71		Is there significant matching (P < 0.05)?	Yes				P value summary	***	****	ns	ns
		7.75	8.56	8.42			8.15	8.15										7.75	8.56	8.42			8.15	8.15							Significantly different (P < 0.05)?	Yes	Yes	No	No
		7.67	6.22	7.06		7.68	8.14	7.81		0.3	0.41	0.35		0.08		0.05		7.97	6.63	7.41		7.76	8.14	7.86		Difference between row means
		7.44	7.21	7.33		6.9	8.4	7.93		0.05	0.11	0.08			0.17	0.07		7.49	7.32	7.41		6.9	8.57	8		Predicted mean of a_NS-W	7.225				Data analyzed
		7.9		7.9		6.21	8.27	7.72		0.52		0.52		0.42	0.12	0.2		8.42		8.42		6.63	8.39	7.92		Predicted mean of a_NS-F	8.077				N nappers	265	265	50	50
		8.77	8.95	8.8		9.78	10.43	10.2										8.77	8.95	8.8		9.78	10.43	10.2		Difference between predicted means	-0.852				N non-nonnappers	187	187	30	30
		6.75	8.85	7.8		6.91	7.92	7.44						0.05	0.05	0.05		6.75	8.85	7.8		6.96	7.97	7.49		SE of difference	0.08311				TOTAL N	452	452	80	80
		7.13	8.51	7.67		5.52	8.17	7.22		0.25		0.15		0.47	0.71	0.56		7.38	8.51	7.82		5.99	8.88	7.78		95% CI of difference	-1.015 to -0.6887
		9.22	8.5	8.81		7.63	7.82	7.71		0	0.66	0.38		0.12	0.08	0.1		9.22	9.16	9.19		7.75	7.9	7.81
		7.45	8.4	7.64		6.47	7.15	6.76						1.42		0.81		7.45	8.4	7.64		7.89	7.15	7.57		Difference between column means
		8.3	9.67	8.7		7.11	7.78	7.54		0.03	0.17	0.07						8.33	9.84	8.77		7.11	7.78	7.54		Predicted mean of archive	7.84
		7.42	8.21	7.57			7.58	7.58		0.48	0	0.4						7.9	8.21	7.97			7.58	7.58		Predicted mean of 2020	7.461
		9.7	11.09	10.32		7.11	8.72	7.7						0.09		0.06		9.7	11.09	10.32		7.2	8.72	7.76		Difference between predicted means	0.3787
		8.03	7.33	8.01		7.63	7.73	7.69		0.44		0.43						8.47	7.33	8.44		7.63	7.73	7.69		SE of difference	0.1081
		6.91	6.6	6.69		6.32	9.11	8.11						0.6		0.21		6.91	6.6	6.69		6.92	9.11	8.32		95% CI of difference	0.1663 to 0.5910
		6.56	7.82	7.14			7.95	7.95		0.01	0.01	0.01			0.32	0.32		6.57	7.83	7.15			8.27	8.27
		6.2	7.62	6.81		6.37	7.61	6.96		0.11	0.09	0.1						6.31	7.71	6.91		6.37	7.61	6.96		Interaction CI
		7.62	9.67	7.97		7.89	7.92	7.9		0.73	0.76	0.74			0.25	0.14		8.35	10.43	8.71		7.89	8.17	8.04		Mean diff, A1 - B1	0.3441
		8.09	7.29	7.94			7.94	7.94							0.18	0.18		8.09	7.29	7.94			8.12	8.12		Mean diff, A2 - B2	0.4133
		7.45	7.94	7.82			6.18	6.18		0.62	0.25	0.34			0.25	0.25		8.07	8.19	8.16			6.43	6.43		(A1 -B1) - (A2 - B2)	-0.06925
		6.16	8.96	7.93		7.32	8.06	7.9		0.7	0.14	0.35		0.17		0.04		6.86	9.1	8.28		7.49	8.06	7.94		95% CI of difference	-0.3959 to 0.2574
		7.9	8.17	8.07			7.99	7.99		0.12	0.08	0.09			0.11	0.11		8.02	8.25	8.16			8.1	8.1		(B1 - A1) - (B2 - A2)	0.06925
		4.72	7.95	7.1			7	7		0.45	0.23	0.29			0.14	0.14		5.17	8.18	7.39			7.14	7.14		95% CI of difference	-0.2574 to 0.3959
		8.08	6.67	7.89		7.32	8.08	7.48		0.16	0.2	0.16		0.48	0.42	0.46		8.24	6.87	8.05		7.8	8.5	7.94
		7.22	7.77	7.39		6.11	6.36	6.26		0.26	0.24	0.25		0.13		0.05		7.48	8.01	7.64		6.24	6.36	6.31		Data summary
		8.18	8.72	8.45		5.67	9.28	8.44		0.07	0.06	0.07		1.78		0.42		8.25	8.78	8.52		7.45	9.28	8.86		Number of columns (group)	2
		8.79	7.68	8.39			7.25	7.25							0.25	0.25		8.79	7.68	8.39			7.5	7.5		Number of rows (day type)	2
		6.96	8.64	7.4			7.34	7.34							0.5	0.5		6.96	8.64	7.4			7.84	7.84		Number of subjects (Subject)	532
		8.97	11.13	9.2		9	8.84	8.87							0.32	0.28		8.97	11.13	9.2		9	9.16	9.15		Number of missing values	52
		6.5	7.32	6.83		8.23	8.62	8.37		0.03	0.25	0.15						6.53	7.57	6.98		8.23	8.62	8.37
		8.95	9.1	9.04			8.03	8.03										8.95	9.1	9.04			8.03	8.03
		7.83	7.1	7.32		7.49	8.82	8.22							0.17	0.09		7.83	7.1	7.32		7.49	8.99	8.31
		8.32	7.44	8.11			8.23	8.23										8.32	7.44	8.11			8.23	8.23
		8.01	7.98	8							0.23	0.1						8.01	8.21	8.1
		4.49	7.92	6.55														4.49	7.92	6.55
		6.48	7.17	6.85						0.16	0.1	0.13						6.64	7.27	6.98
		7.35	9.16	8.54														7.35	9.16	8.54
		7.13		7.13						0.02		0.02						7.15		7.15
		6.51	7.46	6.67						0.07		0.06						6.58	7.46	6.73
		6.68	8.26	7.05						0.28	0.19	0.26						6.96	8.45	7.31
		7.2	7.48	7.24														7.2	7.48	7.24
		6.82	6.62	6.69						0.71		0.24						7.53	6.62	6.93
		7.04	8.4	7.29						0.45	0	0.37						7.49	8.4	7.66
		7.94	8.49	8.2														7.94	8.49	8.2
		8.11	8.2	8.17														8.11	8.2	8.17
		8.39	8.99	8.77														8.39	8.99	8.77
		6.8	8.58	7.56														6.8	8.58	7.56
		6.71	8.9	8.02						0.35		0.14						7.06	8.9	8.16
		8.19	6.76	7.74														8.19	6.76	7.74
		6.38	6.89	6.61						0.37	0.31	0.35						6.75	7.2	6.96
		6.3	9.26	7.15														6.3	9.26	7.15
		6.45	9.58	7.41						0.28		0.19						6.73	9.58	7.6
		7.37	7.72	7.47														7.37	7.72	7.47
		7.8	8.95	8.23						0.28	0.07	0.2						8.08	9.02	8.43
		6.25	8.76	7.67							0.14	0.08						6.25	8.9	7.75
		8.52	8.99	8.68														8.52	8.99	8.68
		6.88	7.36	7.19						1.89	1.02	1.33						8.77	8.38	8.52
		7.55	7.13	7.41														7.55	7.13	7.41
		7.26	10.17	7.43						0.19		0.18						7.45	10.17	7.61
		6	9.11	6.26						0.59	0.78	0.61						6.59	9.89	6.87
		6.62	7.18	6.65														6.62	7.18	6.65
		6.69	7.23	6.92						0.32	0.41	0.36						7.01	7.64	7.28
		6.26	6.39	6.32														6.26	6.39	6.32
		8.05	7.48	7.78						0.28	0.35	0.31						8.33	7.83	8.09
		7.23	8.22	6.89						0.03		0.03						7.26	8.22	6.92
		7.59	8.68	8.19							0.1	0.05						7.59	8.78	8.24
		7.23	7.19	7.22														7.23	7.19	7.22
		9.59	10.51	9.95														9.59	10.51	9.95
		8.94	9.05	8.99														8.94	9.05	8.99
		6.64	7.63	6.77														6.64	7.63	6.77
		7.29	7.21	7.26														7.29	7.21	7.26
		8.46	8.83	8.57														8.46	8.83	8.57
		8.38	8.23	8.24							0.06	0.06						8.38	8.29	8.3
		6.62	7.69	6.9														6.62	7.69	6.9
		6.89	6.03	6.75						0.01		0.01						6.9	6.03	6.76
		8.42	8.22	8.37														8.42	8.22	8.37
		6.62	7.93	7.39						0.34	0.71	0.56						6.96	8.64	7.95
		5.55	7.64	7.38														5.55	7.64	7.38
		5.17	8.17	7.75														5.17	8.17	7.75
		7.78	7.53	7.59						0.15	0.03	0.06						7.93	7.56	7.65
		8.61	7.94	8.38														8.61	7.94	8.38
		7.33	7.49	7.39						0.24	0.45	0.31						7.57	7.94	7.7
		7.15	9.37	8.12														7.15	9.37	8.12
		6.8	8.64	7.12						0.15	0.13	0.15						6.95	8.77	7.27
		6.44	9.77	8.23						0.57	0.23	0.39						7.01	10	8.62
		5.1	7.84	6.25														5.1	7.84	6.25
		6.98	7.85	7.26						0.3	0.25	0.29						7.28	8.1	7.55
		9.29	8.35	9.16						0.43	0	0.37						9.72	8.35	9.53
		7.17	7.65	7.63														7.17	7.65	7.63
		6.4	8.07	7.16						0.12		0.06						6.52	8.07	7.22
		7.09	6.69	7						0.37	0.45	0.39						7.46	7.14	7.39
			10.88	10.88															10.88	10.88
		7.02	8.42	7.94						0.41	0.3	0.34						7.43	8.72	8.28
		6.52	7.08	6.69						0.17		0.12						6.69	7.08	6.81
		8.36	7.96	8.16														8.36	7.96	8.16
		7.61	7.72	7.67						0.07		0.03						7.68	7.72	7.7
		6.02		6.02														6.02		6.02
		7.17	8.87	7.72						0.09	0.04	0.07						7.26	8.91	7.79
		7.62	8.34	8.12														7.62	8.34	8.12
		8.44	7.57	8.28						0.1	0.33	0.14						8.54	7.9	8.42
		6.1	8.76	7.67														6.1	8.76	7.67
		8.54	9.33	8.78														8.54	9.33	8.78
		6.08	9	6.86														6.08	9	6.86
		6.35	8.07	6.58						0.26		0.22						6.61	8.07	6.8
		7.52	6.99	7.33														7.52	6.99	7.33
		6.06	7.04	6.29						0.07		0.05						6.13	7.04	6.34
		7.99	8.1	8.02														7.99	8.1	8.02
		7.18		7.18														7.18		7.18
		7.41	7.08	7.32														7.41	7.08	7.32
		8.26	6.13	8.15						0.02		0.01						8.28	6.13	8.16
		8.43	9.78	8.49						0.69	1.07	0.71						9.12	10.85	9.2
		8.99	9.45	9.04						0.52	0	0.46						9.51	9.45	9.5
		6.87	10.08	6.96						0.04	1	0.07						6.91	11.08	7.03
		7.77	9.84	8.21														7.77	9.84	8.21
		8.36	8.6	8.41						0.03	0.03	0.03						8.39	8.63	8.44
		7.41	9.4	8.57						0.02	0.04	0.03						7.43	9.44	8.6
		7.05		7.05						0.14		0.14						7.19		7.19
		7	7.33	7.12						0.13	0.27	0.18						7.13	7.6	7.3
		5.86	11.01	6.43														5.86	11.01	6.43
		7.62	7.93	7.8														7.62	7.93	7.8
		7.12	8.02	7.6						0.09	0.26	0.18						7.21	8.28	7.78
		9.95	8.09	8.14						1.7	0.43	0.46						11.65	8.52	8.6
		9.15	8.86	8.99														9.15	8.86	8.99
		7.23	10.39	8.81														7.23	10.39	8.81
		9.56	8.26	8.48						1	0.17	0.29						10.56	8.43	8.77
		5.87	9.56	7.47						0.42		0.24						6.29	9.56	7.71
		7.3	6.97	7.28						0.32	1	0.38						7.62	7.97	7.66
		8.13	8.77	8.34						0.02	0.12	0.05						8.15	8.89	8.39
		7.29	7.66	7.5						0.06	0.25	0.17						7.35	7.91	7.67
		6.81	8.27	7.88														6.81	8.27	7.88
			9.5	9.5															9.5	9.5
		6.01	6.69	6.43							0.07	0.04						6.01	6.76	6.47
		8.37	7.75	8.29														8.37	7.75	8.29
		7.3	8.89	8.15														7.3	8.89	8.15
		8.61	8.14	8.41						0.32	0.42	0.36						8.93	8.56	8.77
		10	9.25	9.27														10	9.25	9.27
		7.32		7.32						0.11		0.11						7.43		7.43
		7.69	8.51	8.23														7.69	8.51	8.23
		8.47	8.2	8.34						0.06		0.03						8.53	8.2	8.37
		7.89	6.44	7.02						1.53	0.32	0.8						9.42	6.76	7.82
		6.78	9.03	8.21						1.08	0.29	0.58						7.86	9.32	8.79
		6.5	7.88	7.51						0.08	0.22	0.19						6.58	8.1	7.7
		4.5	9.82	9.43														4.5	9.82	9.43
		7.11	9	7.2														7.11	9	7.2
		6.59	7.21	6.84														6.59	7.21	6.84
		7.22	9.06	7.36						0.18		0.16						7.4	9.06	7.52
		5.37	6.85	5.62						0.69		0.57						6.06	6.85	6.19
		8.35	8.9	8.51						0.05		0.03						8.4	8.9	8.54
		8.15		4.76														8.15		4.76
		6.81	7.57	7.02														6.81	7.57	7.02
		6.45	7.95	7.14						0.08		0.04						6.53	7.95	7.18
		7.62	8.95	8.39														7.62	8.95	8.39
		8.44	7.96	8.24						0.08	0	0.05						8.52	7.96	8.29
		7.02	6.42	6.91														7.02	6.42	6.91
		6.41	7.52	7.05						0.32	0.63	0.5						6.73	8.15	7.55
		7.93	8.94	8.15						0.76	0.16	0.63						8.69	9.1	8.78
		8.02	7.88	7.97							0.12	0.04						8.02	8	8.01
		7.65	8.08	7.79														7.65	8.08	7.79
		7.02	6.85	6.92						0	0.33	0.2						7.02	7.18	7.12
		8.8	9.27	9.17							0.18	0.14						8.8	9.45	9.31
		7.93	8.5	8						0.05	0.36	0.09						7.98	8.86	8.09
		6.66	8.5	7.48						0.38	0.16	0.28						7.04	8.66	7.76
		7.06	8.49	7.47						0.15		0.11						7.21	8.49	7.58
		8.19	7.88	8.07														8.19	7.88	8.07
		4.83	7.53	7.45							0.12	0.12						4.83	7.65	7.57
		9.49	10.6	9.78														9.49	10.6	9.78
		7.97	9	8.43														7.97	9	8.43
		7.42	7.2	7.33														7.42	7.2	7.33
		8.3	8.3	8.3														8.3	8.3	8.3
		7.38	8.35	8.3														7.38	8.35	8.3
		7.76	8.39	7.79						0.11		0.1						7.87	8.39	7.89
		7.47	8.15	7.79						0.25	0.05	0.16						7.72	8.2	7.95
		9	9.42	9.09						0.03	0.13	0.05						9.03	9.55	9.14
		9.5	9.79	9.58						0.18		0.13						9.68	9.79	9.71
		6.37	9.5	7.93						0.5	0.9	0.7						6.87	10.4	8.63
		7.07	8.15	7.43						0.09	0.14	0.1						7.16	8.29	7.53
		7.67	8.62	8.11														7.67	8.62	8.11
		8.05		8.05														8.05		8.05
		6.76	10.43	8.93						0.16	0.21	0.19						6.92	10.64	9.12
		7.63	8.07	7.65						0.17		0.16						7.8	8.07	7.81
		6.83	9.41	7.98						0.14	0.44	0.28						6.97	9.85	8.26
		7.98	8.8	8.28						0.04		0.02						8.02	8.8	8.3
		9.31	10.03	9.61														9.31	10.03	9.61
		7.21	7.56	7.29														7.21	7.56	7.29
		5.95	7.79	6.29						0.2		0.17						6.15	7.79	6.46
		7.04	8.14	7.41						0.15	0.15	0.15						7.19	8.29	7.56
		7.43	8.24	7.88						0.02	0.16	0.1						7.45	8.4	7.98
		8.9	8.39	8.57						0.18	1.36	0.94						9.08	9.75	9.51
		8.03	9.7	8.59														8.03	9.7	8.59
		7.13	8.27	7.51						0.2		0.13						7.33	8.27	7.64
		7.23	8.13	7.75														7.23	8.13	7.75
		6.91	7.37	7.04						0.23	0.8	0.39						7.14	8.17	7.43
		8.07	7.96	8.04						0.13	0.18	0.15						8.2	8.14	8.19
		8.3	8.85	8.54														8.3	8.85	8.54
		7.95	8.76	8.18						0.13	0.07	0.11						8.08	8.83	8.29
		8.46	8.55	8.51						0.1	0.04	0.06						8.56	8.59	8.57
		7.1	8.91	8.21														7.1	8.91	8.21
		7.89	9.23	9.02														7.89	9.23	9.02
		6.98	6.9	6.96						0.19	0.08	0.15						7.17	6.98	7.11
		7.28	8.27	7.75														7.28	8.27	7.75
		8.93	9.66	9.2						0.23	0.18	0.21						9.16	9.84	9.41
		6.87	9.52	7.23														6.87	9.52	7.23
		7.09	6.89	6.93						0.28	0.29	0.29						7.37	7.18	7.22
		6.67	9.08	7.7						0.46	0.4	0.43						7.13	9.48	8.13
		5.16	8.7	7.69						0.04	0.12	0.1						5.2	8.82	7.79
		7.72	7.92	7.78														7.72	7.92	7.78
		7.72	7	7.45						0.12		0.08						7.84	7	7.53
		8.19	10.45	8.49						0.23		0.2						8.42	10.45	8.69
		6.61	7.33	7.01														6.61	7.33	7.01
		9.08	8.9	9.02						0.76	1	0.84						9.84	9.9	9.86
		6.98	7.88	7.69														6.98	7.88	7.69
		6.87	7.58	7.07							0.22	0.06						6.87	7.8	7.13
		8.21	7.36	7.88														8.21	7.36	7.88
		5.87	8.26	6.81														5.87	8.26	6.81
		7.47	8.89	7.93														7.47	8.89	7.93
		6.24	6.38	6.28						0.59	0.55	0.58						6.83	6.93	6.86
		5.9	6.29	6.06														5.9	6.29	6.06
		7.42	7.83	7.53														7.42	7.83	7.53
		6.11	9.37	8.12						0.24	0.17	0.2						6.35	9.54	8.32
		6.22	9.61	7.07						0.2	0	0.15						6.42	9.61	7.22
		7.12	8.2	7.74						0.03	0.02	0.02						7.15	8.22	7.76
		8.84	8.28	8.65														8.84	8.28	8.65
		7.16	8.63	7.87						0.08	0.11	0.09						7.24	8.74	7.96
		8.41	9.99	8.63														8.41	9.99	8.63
		8.17	9.15	8.76														8.17	9.15	8.76
		5.58	7.72	7.01														5.58	7.72	7.01
		6.36	7.8	6.44						0.56		0.53						6.92	7.8	6.97
		8.17	8.61	8.49														8.17	8.61	8.49
		7.71	9.04	8.33														7.71	9.04	8.33
		8.58	8.25	8.54														8.58	8.25	8.54
		6.73	8.17	6.9						0.29		0.26						7.02	8.17	7.16
		9.48	9.06	9.3							0.08	0.04						9.48	9.14	9.34
		8.09	8.8	8.62						1.26	0.57	0.75						9.35	9.37	9.37
		7.07	6.62	6.79						0.11	0.05	0.07						7.18	6.67	6.86
		6.38	6.97	6.47						0.03		0.03						6.41	6.97	6.5
		7.58	8.7	8.23						0.09	0.28	0.2						7.67	8.98	8.43
		6.85	9.41	7.51														6.85	9.41	7.51
		7.37	10.19	8.2														7.37	10.19	8.2
		7.25	7.66	7.47						0.06	0.25	0.16						7.31	7.91	7.63
		6.3	6.9	6.71														6.3	6.9	6.71
		7.49	6.76	7.2						0.08	0.2	0.13						7.57	6.96	7.33
		6.82	7.02	6.85														6.82	7.02	6.85
		6.63	8.16	7.72							0.11	0.08						6.63	8.27	7.8
		7.35	8.29	7.48						0.25		0.22						7.6	8.29	7.7
		6.53	7.03	6.89														6.53	7.03	6.89
		4.81	8.57	7.38						0.38	0.03	0.14						5.19	8.6	7.52
		7	9.08	7.69														7	9.08	7.69
		7.98		4.56														7.98		4.56
		7.74	8.88	8.04														7.74	8.88	8.04
		8.82	8.6	8.74														8.82	8.6	8.74
		7.13	8.87	8.64														7.13	8.87	8.64
		6.98	8.48	7.38														6.98	8.48	7.38
		8.91	9.45	9.31														8.91	9.45	9.31
		6.6		2.38														6.6		2.38
		7.6	8.97	8.06														7.6	8.97	8.06
		8.49	9.03	8.78						0.2	0.25	0.23						8.69	9.28	9.01
		7.97	9.66	8.76														7.97	9.66	8.76
		7.45	8.72	7.55														7.45	8.72	7.55
		7.08	8.56	7.77						0.38	0.25	0.32						7.46	8.81	8.09
		8.14	9.4	8.54														8.14	9.4	8.54
		9.06	9.26	9.11														9.06	9.26	9.11
		7.88	7.54	7.79						0.18		0.13						8.06	7.54	7.92
		6.74	7.92	7.21						0.06		0.03						6.8	7.92	7.24
		8.2	9.03	8.61														8.2	9.03	8.61
		8.63	8.99	8.92														8.63	8.99	8.92
		6.49	7.95	7.38						0.04	0.05	0.04						6.53	8	7.42
		7.89	8.18	7.97														7.89	8.18	7.97
		6.73		5.34						0.04		0.03						6.77		5.37
		7	8.59	7.44						0.02	0.35	0.11						7.02	8.94	7.55
		8	8.45	8.33														8	8.45	8.33
		7.34	8	7.69						0.22	0.14	0.18						7.56	8.14	7.87
		7.28	8.48	8.03							0.08	0.05						7.28	8.56	8.08
		7.15	7.13	7.14														7.15	7.13	7.14
		8.13	10.85	8.86						0.05	0.35	0.13						8.18	11.2	8.99
		8.83	9.06	8.92														8.83	9.06	8.92
		7.34	9	7.89						0.25		0.17						7.59	9	8.06
		8.79	10.58	9.29						0.13		0.09						8.92	10.58	9.38
		6.88	6.05	6.78														6.88	6.05	6.78
		8.28	7.23	7.72							0.58	0.31						8.28	7.81	8.03
		8.22	9.52	8.65						0.05		0.03						8.27	9.52	8.68
		7.67	9.63	8.8														7.67	9.63	8.8
		5.97	7.67	6.49														5.97	7.67	6.49
		7.04	7.65	7.24						0.05		0.03						7.09	7.65	7.27
		7.54	7.45	7.55						0.23	0.36	0.29						7.77	7.81	7.84
		7.36	8.91	8.21														7.36	8.91	8.21
		7.87		7.87						0.51		0.51						8.38		8.38
		5.14	7.96	7.39						0	0.33	0.27						5.14	8.29	7.66
		8.2	7.48	8.01														8.2	7.48	8.01
		7.94	8.89	8.51														7.94	8.89	8.51
		7.16		4.18														7.16		4.18
		7.3	8.01	7.72														7.3	8.01	7.72
		8.45	10.07	9.4														8.45	10.07	9.4
		6.81	8.21	7.36							0.15	0.06						6.81	8.36	7.42
		6.25	7.79	7.04						0.11	0.24	0.18						6.36	8.03	7.22
		7.46	8.75	8.14						0.31	0.08	0.18						7.77	8.83	8.32
		8.02	8.45	8.31														8.02	8.45	8.31
		8.62	8.7	8.65						0.09	0.08	0.09						8.71	8.78	8.74
		7.76	8.79	8.33														7.76	8.79	8.33
		8.96	7.7	8.61														8.96	7.7	8.61
		6.38	7.72	7.55						0.25	0.04	0.07						6.63	7.76	7.62
		8.19	9.77	8.51						0.16	0.13	0.15						8.35	9.9	8.66
		9.78	7.26	7.94														9.78	7.26	7.94
		7.63	9.84	8.5						0.36	0.34	0.35						7.99	10.18	8.85
		8.01	8.22	8.12														8.01	8.22	8.12
		4.43	8.28	7.19						0.36		0.1						4.79	8.28	7.29
		6.38	8.29	7.19														6.38	8.29	7.19
		6.6	7.41	7.3														6.6	7.41	7.3
		8.04	7.03	7.7														8.04	7.03	7.7
		7.37	7.6	7.44							0.13	0.04						7.37	7.73	7.48
		8.08	8.98	8.45														8.08	8.98	8.45
		7.45	9.93	8.96						0.13	0.35	0.26						7.58	10.28	9.22
		7.37	8.46	8.01						0.06	0.24	0.17						7.43	8.7	8.18
		9.04	8.01	8.84														9.04	8.01	8.84
		7.27	8.55	7.82														7.27	8.55	7.82
		7.42	8.16	7.84														7.42	8.16	7.84
		6.86	8.86	7.26						0.23	0.08	0.2						7.09	8.94	7.46
		7.89	8.3	8.15														7.89	8.3	8.15
		7.97	7.8	7.92														7.97	7.8	7.92
		7.08	7.93	7.48						0.23	0.07	0.16						7.31	8	7.64
		7.31		7.31						0.17		0.17						7.48		7.48
		7.06	8.13	7.45						0.39	0.46	0.42						7.45	8.59	7.87
		6.05	8.76	7.67						0.17	0.48	0.35						6.22	9.24	8.02
		8.71	8.71	8.71						0.13		0.07						8.84	8.71	8.78
		7.91	8.7	8.22														7.91	8.7	8.22
		8.06	8.64	8.37						0.11	0.05	0.08						8.17	8.69	8.45
			8.56	8.56															8.56	8.56
		7.37	8.78	7.55														7.37	8.78	7.55
		8.66	9.13	8.83						0.11		0.07						8.77	9.13	8.9
		9.03	10.51	9.73														9.03	10.51	9.73
			7.06	7.06							0.28	0.28							7.34	7.34
		7.27	7.76	7.68														7.27	7.76	7.68
		7.36	8.64	7.61						0.4		0.32						7.76	8.64	7.93
		6.3		6.3														6.3		6.3
		6.11	7.29	6.61						0.42		0.24						6.53	7.29	6.85
		7.09	9.86	8.4							0.09	0.04						7.09	9.95	8.44
			7.43	7.43							0.09	0.09							7.52	7.52
		9.67	9.18	9.55														9.67	9.18	9.55
		7.1	8.34	7.72						0.16	0.5	0.33						7.26	8.84	8.05
		8.39	8.47	8.43						0.13	0.2	0.16						8.52	8.67	8.59
		7.01	9.36	7.95						0.1	0.39	0.22						7.11	9.75	8.17
		6.82		6.82						0.49		0.49						7.31		7.31
		9.33	8.06	8.4														9.33	8.06	8.4
		6.91	7.72	7.18						0.23	0.3	0.25						7.14	8.02	7.43
		8.28	7.95	8.23							0.3	0.05						8.28	8.25	8.28
		8.36	7.92	8.08						0.04	0.08	0.07						8.4	8	8.15
		7.84	7.18	7.4						0.25	0.2	0.22						8.09	7.38	7.62
		5.66		3.9														5.66		3.9
		6.98	8.79	7.49						0.24	0.2	0.23						7.22	8.99	7.72
		7.91	8.33	8.08						0.35	0.34	0.34						8.26	8.67	8.42
		7.76	4.27	7.3						0.06		0.05						7.82	4.27	7.35
		6.35	6.74	6.45														6.35	6.74	6.45
		9.36	11	10.02						0.17		0.1						9.53	11	10.12
		6.56	9.66	8.07						0.05		0.03						6.61	9.66	8.1
		8.79	6.93	8.17						0.08	0.33	0.17						8.87	7.26	8.34
		7.6	8.09	7.76														7.6	8.09	7.76
		7.69	10.73	9.52														7.69	10.73	9.52
		7.73	8.11	7.81														7.73	8.11	7.81
		7.26	8	7.46														7.26	8	7.46
		7.7	7.67	7.69						0.19		0.12						7.89	7.67	7.81
		9.39	9.96	9.62						0.56	1.21	0.82						9.95	11.17	10.44
		6.72	6.85	6.77						0.33	0.46	0.39						7.05	7.31	7.16
		6.86	7.8	7.61														6.86	7.8	7.61
		6.21	6.18	6.19														6.21	6.18	6.19
			8.91	8.91															8.91	8.91
		6.89	8.31	7.65														6.89	8.31	7.65
		7.59	7.36	7.54						0.6		0.48						8.19	7.36	8.02
		7	9.11	7.28						0.22		0.19						7.22	9.11	7.47
		7.77	6.69	7.48						0	1	0.27						7.77	7.69	7.75
		5.64	7.85	6.52						0.27	0.38	0.31						5.91	8.23	6.83
		6.9	6.08	6.56														6.9	6.08	6.56
		7.03	8.52	7.72							0.1	0.04						7.03	8.62	7.76
		6.9	6.7	6.77						0.02	0.25	0.17						6.92	6.95	6.94
		7.48	7.72	7.58														7.48	7.72	7.58
		7.2	7.36	7.29						0.44	0.24	0.32						7.64	7.6	7.61
		8.1	7.48	7.93						0.05		0.03						8.15	7.48	7.96
		7.97	10	9.33														7.97	10	9.33
		6.8	6.56	6.72						0.32	0.07	0.23						7.12	6.63	6.95
		6.77	9.25	7.32														6.77	9.25	7.32
		7.79	9.01	8.13														7.79	9.01	8.13
			8.18	8.18															8.18	8.18
		7.8	8.61	8.11						0.33	0.52	0.4						8.13	9.13	8.51
		8.38	8.63	8.44						0.05	0.08	0.06						8.43	8.71	8.5
		7.82	9.72	8.4														7.82	9.72	8.4
		6.69	10.83	7.03						0.23	0.67	0.26						6.92	11.5	7.29
		7.15	8	7.54						0.75	0.93	0.83						7.9	8.93	8.37
		6.68	7.45	7.07						0.36		0.18						7.04	7.45	7.25
		8.03	8.17	8.06						0.1		0.08						8.13	8.17	8.14
		6.68	8.37	7.33						0.06	0.13	0.09						6.74	8.5	7.42
		5.74	8.83	6.15						0.23		0.2						5.97	8.83	6.35
		6.83	7.08	6.99						0	0.98	0.6						6.83	8.06	7.59
		6.92	7.78	7.27						0.61	0.25	0.47						7.53	8.03	7.74
		7.67	8.33	7.98						0	0.79	0.37						7.67	9.12	8.35
		7.01	8.4	7.47						0.2		0.13						7.21	8.4	7.6
		6.72	9.69	8.51						1.1	0.44	0.71						7.82	10.13	9.22
		4.37	9.53	6.09						0.28		0.18						4.65	9.53	6.27
		4.88	6.69	6.21							0.05	0.03						4.88	6.74	6.24
		4	7.57	6.85							0.92	0.73						4	8.49	7.58
		7.51	7.29	7.45														7.51	7.29	7.45
		7.07	7.87	7.44						0.06	0.14	0.1						7.13	8.01	7.54
		9.85	10.86	10.39														9.85	10.86	10.39
		6.58	7.36	6.74						0.08		0.07						6.66	7.36	6.81
		7.33	8.52	7.96						0.59	0.53	0.56						7.92	9.05	8.52
		7.71	9.21	8.1														7.71	9.21	8.1
		6.58	7.48	6.93							0.21	0.08						6.58	7.69	7.01
		3.54	5.5	4.63														3.54	5.5	4.63

## Sheet: Fig.4ab
		WORK DAYS		FREE DAYS		ALL DAYS			SUBJECTS WITH ONLY FREE DAYS
	ID	TIB-SL-WASO [mean]	24h TST	TIB-SL-WASO [mean]	24h TST	TIB-SL-WASO [mean]	24h TST		TIB-SL-WASO [mean]	TIB-SL-WASO + NAP
TIB time in bed	1	7.02294	7.02	7.14	7.14	7.12	7.12							NOCTURNAL SLEEP	24H TST
SL sleep latency	2	8.215	8.22	6.91	7.03	7.41	7.99						WITHIN GROUP	c_SDF-n	c_TSTF
WASO wake after sleep o nset	3								6.78429	6.97				vs.	vs.
TST nocturnal sleep + naps	4								6.68	7.37				c_SDW-n	c_TSTW
	5	6.09	6.09	6.84	7.42	6.56	7.51
	6	6.69	6.69	7.05	7.3	6.86	7.4						Paired t test
	7	7.4	7.4	7.93	7.93	7.7675	7.77						P value	<0.0001	<0.0001
	8	7.77	7.77	8.25	8.5	7.88	8.32						P value summary	****	****
	9	6.34	6.34	8.19	8.19	7.66143	7.66						Significantly different (P < 0.05)?	Yes	Yes
	10	6.86	6.86	7.6	7.6	7.25	7.25						One- or two-tailed P value?	Two-tailed	Two-tailed
	11								8.2	8.56			t, df	t=8.083, df=54	t=8.719, df=54
	12	7.3975	7.4	8.89	9.09	8.46143	8.68						Number of pairs	55	55
	13								8.29088	8.36
	14	7.703	7.7	8.6	9.48	7.95929	8.33						How big is the difference?
	15								6.54	6.54			Mean of differences (N - M)	0.9504	1.08
	16	7.88	7.88	9.08	9.08	8.59	8.88						SD of differences	0.8719	0.9189
	17	6.84	6.84	8.88	8.88	7.85857	7.86						SEM of differences	0.1176	0.1239
	18								6.61533	7.92			95% confidence interval	0.7147 to 1.186	0.8319 to 1.329
	19	5.48857	5.49			5.48857	5.49						R squared (partial eta squared)	0.5475	0.5847
	20	8.82	8.82	9.59	9.63	9.24	9.32
	21	7.11818	7.12	8.17	8.17	7.34286	7.34						How effective was the pairing?
	22	6.04	6.04	8.72	8.72	7.57	7.57						Correlation coefficient (r)	0.608	0.5745
	23								6.77071	7.97			P value (one tailed)	<0.0001	<0.0001
	24	4.43	4.43	5.79	6.23	5.42743	5.77						P value summary	****	****
	25	6.91	6.91	8	8.03	7.71	7.87						Was the pairing significantly effective?	Yes	Yes
	26	6.9375	6.94	7.61	7.65	7.4996	7.53
	27	8.15	8.15	9	9	8.45	8.45
	28	6.93	6.93	7.63	7.63	7.23	7.23
	29	4.43	5.2			4.43	5.2						BETWEEN GROUPS	c_SD-allF-n	c_TST-allF
	30								6.97836	6.97836				vs.	vs.
	31	7.58	7.58	8.84	9.76	8.3	9.01							c_SDWF-n	c_TSTWF
	32	9.14	9.14	10.98	11.39	9.67	10.47
	33	5.88	5.88	5.75	6.02	5.77	6						Unpaired t test
	34	8.25	8.25	7.76	7.76	8.11	8.11						P value	0.4578	0.7029
	35	5.74	5.74	6.54	6.74	6.24	6.46						P value summary	ns	ns
	36	7.08	7.08	7.87	7.87	7.7895	7.79						Significantly different (P < 0.05)?	No	No
	37								6.67376	6.99			One- or two-tailed P value?	Two-tailed	Two-tailed
	38	7.23	7.23	8.53	8.53	7.61	7.61						t, df	t=0.7461, df=78	t=0.3828, df=78
	39								7.09357	7.52
	40	7.41	7.41	7.06	7.06	7.31	7.6						How big is the difference?
	41	8.7	8.7	9.56	9.56	8.94643	8.95						Mean of column O	7.602	7.791
	42								7.51733	7.52			Mean of column P	7.432	7.707
	43	7.1	7.1	8.51	8.51	8.32	8.32						Difference between means (P - O) ± SEM	-0.1699 ± 0.2277	-0.08453 ± 0.2208
	44	6.8	6.8	8.1	8.1	7.11	7.11						95% confidence interval	-0.6233 to 0.2835	-0.5242 to 0.3551
	45	6.52	6.52	7.1	7.1	6.97579	6.98						R squared (eta squared)	0.007087	0.001875
	46	6.39	6.39	8.47	8.7	7.48	7.61
	47								9.15786	9.16			F test to compare variances
	48	7.65	7.65	7.79	7.79	7.68	7.71						F, DFn, Dfd	1.730, 56, 22	2.122, 56, 22
	49								8.15329	8.15			P value	0.1579	0.0544
	50	7.675	7.68	8.14	8.14	7.81176	7.86						P value summary	ns	ns
	51	6.9	6.9	8.4	8.57	7.93	8						Significantly different (P < 0.05)?	No	No
	52	6.21	6.21	8.27	8.39	7.72	7.92
	53	9.776	9.78	10.43	10.43	10.1991	10.2						Data analyzed
	54	6.9065	6.91	7.92	7.97	7.43738	7.49						Sample size, column O	57	57
	55	5.516	5.52	8.17	8.88	7.22464	7.78						Sample size, column P	23	23
	56	7.6325	7.63	7.82	7.9	7.71214	7.81
	57	6.47	6.47	7.15	7.15	6.76214	7.57
	58	7.10875	7.11	7.78	7.78	7.53545	7.54
	59								7.58	7.58
	60	7.11	7.11	8.72	8.72	7.70229	7.76
	61	7.63	7.63	7.73	7.73	7.68786	7.69
	62	6.318	6.32	9.11	9.11	8.11429	8.33
	63								7.95	8.27
	64	6.37	6.37	7.61	7.61	6.96	6.96
	65	7.89	7.89	7.92	8.17	7.9	8.04
	66								7.94	8.12
	67								6.18286	6.43
	68	7.32333	7.32	8.06	8.06	7.9	7.94
	69								7.98714	8.09
	70								7.0025	7.15
	71	7.32	7.32	8.08	8.5	7.48214	7.95
	72	6.11	6.11	6.36	6.36	6.258	6.31
	73	5.66714	5.67	9.28	9.28	8.43633	8.85
	74								7.25	7.5
	75								7.33786	7.84
	76	9	9	8.84	9.16	8.865	9.14
	77	8.23	8.23	8.62	8.62	8.36857	8.37
	78								8.025	8.03
	79	7.494	7.49	8.82	8.99	8.22	8.31
	80								8.23	8.23

## Sheet: Fig5
	Fig5a	a_dqF	c_dqF	Fig5b	a_dqW	c_dqW	Fig5c	c-qSDF	c_dqF	Fig5d	c-qSDW	c_dqW	Fig5e	a-qSDF	a_dqF	Fig5f	a-qSDW	a_dqW	Fig 5g	a_SDFq1	SDFq2-q1	Fig 5h	a_SDWq1	SDWq2-q1
		-0.63	-0.29		-2.68	1.71		8	-0.29		6	1.71		8.83333	-0.63		9.83333	-2.68		8.83	-0.41		9.83	-1.41
SDW sleep duration work		-0.07	-1.27		0.82	-0.8		9.25	-1.27		10.25	-0.8		9.25	-0.07		7.5	0.82		9.25	0.5		7.5	1.25
SDF sleep duration free days			-5.92					12.75	-5.92		8.75
q1 MCTQ time 1 early semester		-0.4	-0.9		-2.7			7.83	-0.9					8.41667	-0.4		11.8333	-2.7		8.42	0		11.83	-4.75
q2 MCTQ time 2 late semester		-0.95	0.03			-0.52		7	0.03		6.75	-0.52		9.33333	-0.95		8.66667			9.33	-0.5		8.67	-0.5
		-2	1.03		-0.47			6.5	1.03		7.25			9.75	-2		8	-0.47		9.75	-2.33		8	-0.08
dqF diary sleep duration minus mctq sleep duration, free days			-0.21			-0.68		8.17	-0.21		7.75	-0.68
dqW work days		0.43	-1.5					10	-1.5		9			7	0.43					7	0.5		1	4
		-0.38	-0.78		-0.37	-2.74		8.97	-0.78		10.14	-2.74		7.91667	-0.38		7.91667	-0.37		7.92	1.08		7.92	1.08
		-0.18	-1.65		-0.62	1.13		9.25	-1.65		6.75	1.13		8.66667	-0.18		8	-0.62		8.67	0.33		8	-1
			-0.18					8.38	-0.18
		-1.13	-0.11		-1.39			9	-0.11					7.79167	-1.13		8.29167	-1.39		7.79	-0.29		8.29	0.38
		-0.02	1.75					6.75	1.75					8.66667	-0.02		9			8.67	0.33		9	-1
		-1.07	-0.32		0.47	0.16		9	-0.32		7.95	0.16		9.25	-1.07		7	0.47		9.25	-1.5		7	-0.75
		-0.42	-2.66		-1.25			9.33	-2.66					10.5	-0.42		10.5	-1.25		10.5	-1		10.5	-0.5
			-1.92			-3.37		11	-1.92		11.25	-3.37
		1.47	-0.72		0.7	-1.64		9.6	-0.72		8.64	-1.64		9	1.47		8.5	0.7		9.83	-0.91		9.83	-2.66
		-0.48	-0.1		-0.95			7	-0.1					9.83333	-0.48		9.83333	-0.95		9	1.5		8.5	0.33
		-1.82			0			8.25						9.33333	-1.82		7.33333	0		9.33	-2		7.33	0
		0.95	2.81		-5.28	-1.65		6.92	2.81		10.5	-1.65		8.16667	0.95		12.25	-5.28		8.17	0		12.25	-4.92
		0.37	-0.08		-1.03			8.25	-0.08		7.75			7.41667	0.37		6.66667	-1.03		7.42	0.66		6.67	-0.09
		-2	-0.28		-1.12	0.37		9	-0.28		6.75	0.37		7.83333	-2		7.83333	-1.12		7.83	0		7.83	-0.08
		-0.17	0.41		0.28			6.5	0.41					8.5	-0.17		8.33333	0.28		8.5	0.08		8.33	-0.45
			-0.47		0.63	-1.11		6.83	-0.47		5.67	-1.11		9			7.66667	0.63		9	1.92		7.67	0.71
		2.6	1		1.9	-0.09		7	1		7	-0.09		7.5	2.6		7	1.9		7.5	0.5		7	2.33
		-1.82	-0.84		-1.9	-1		8.5	-0.84		8	-1		8.83333	-1.82		10.6667	-1.9		8.83	0.5		10.67	-0.92
		0.93	-2.5		-0.72	1.5		11.5	-2.5		6.65	1.5		9.41667	0.93		8.41667	-0.72		9.42	0.5		8.42	0.41
		-0.4	1.3		0.12	0.32		6.33	1.3		6.85	0.32		7.83333	-0.4		7.75	0.12		7.83	0.17		7.75	0
		-4.85			0.23	-0.49		8.08			8.07	-0.49		12	-4.85		6.5	0.23		12	-3.5		6.5	1.25
		-1.82	-2.21		-2.35			6.83	-2.21					8.5	-1.82		9	-2.35		8.5	-3.5		9	-2
		-1.68	-1.48		1.63			10.5	-1.48		9.25			10.75	-1.68		6.70833	1.63		10.75	-0.96		6.71	0
		-1.23	-0.02		-0.75	1.14		11	-0.02		8	1.14		10	-1.23		6.25	-0.75		10	-2.03		6.25	-0.92
		-2.5	-1.5		-1.82			7.33	-1.5		9.34			11.5	-2.5		8.5	-1.82		11.5	-1.25		8.5	-1.5
		-0.75	-0.91		0.45	-1.37		8.67	-0.91		7.25	-1.37		7.91667	-0.75		7.33333	0.45		7.92	0.58		7.33	2
		-0.9	-0.71		0	0.83		7.25	-0.71		7.42	0.83		8	-0.9		7.16667	0		8	-0.67		7.17	-0.17
		0.1	-1.95		0.12			9.92	-1.95					9.08333	0.1		7.58333	0.12		9.08	-0.08		7.58	-0.08
		-0.82	-1.32		-4.12			8.08	-1.32					9	-0.82		9	-4.12		9	-2.58		9	-4
			-0.59			-0.31		9.67	-0.59		7.67	-0.31
		1.18	-1.81		0.68			9.22	-1.81					7	1.18		7.5	0.68		7	0.92		7.5	0.5
		-1.37	-3.94		-0.95			11	-3.94					9.41667	-1.37		7.5	-0.95		9.42	-1.5		7.5	-0.67
		-0.43	0.89		-0.65	-0.3		8.67	0.89		9	-0.3		8.33333	-0.43		8	-0.65		8.33	-0.33		8	-0.42
		-0.38	-1.48		0.4			9.5	-1.48					8.5	-0.38		7.5	0.4		8.5	0.25		7.5	0.58
		1.68	-0.95		1.83			9.5	-0.95					7.83333	1.68		6.33333	1.83		7.83	0.67		6.33	-1.5
		-3.58	-0.4		0.3	-0.45		8.5	-0.4		7.25	-0.45		9	-3.58		7	0.3		9	-0.17		7	0.67
		-1.45	-2.83		-1.37	-0.17		10	-2.83		7.5	-0.17		9	-1.45		9.75	-1.37		9	-0.17		9.75	-1.75
		0.18	-0.64		-1.8	0.38		9.87	-0.64		6.5	0.38		8.41667	0.18		8.91667	-1.8		8.42	-1		8.92	-1.5
		1.1	0.34		-2.21			9.08	0.34		8.64			8.5	1.1		8.79167	-2.21		8.5	0.92		8.79	-0.96
		0.45	-1.3		-0.53	-0.95		9.17	-1.3		8.67	-0.95		8.16667	0.45		8.75	-0.53		8.17	0.08		8.75	0.17
		-0.8	0.03		-2.62			8.25	0.03		8.25			9.36667	-0.8		10.3667	-2.62		9.37	0.01		10.37	-3.04
		-2.75	-2.53		-0.27	-1.98		10.67	-2.53		9.67	-1.98		9.16667	-2.75		8.08333	-0.27		9.17	-0.67		8.08	-0.91
		0.12	-0.59		-0.62			9.25	-0.59					7.5	0.12		8.5	-0.62		7.5	1		8.5	-1
			-1.31					9.58	-1.31					8.16667			6.75			8.17	0.25		6.75	0.58
		-0.33	-0.32		0.08	1.03		10.75	-0.32		8.75	1.03		9.33333	-0.33		8.83333	0.08		9.33	-0.95		8.83	-0.25
		1.05	-2.79		-0.42	-1.42		10.75	-2.79		8.34	-1.42		7.83333	1.05		7.16667	-0.42		7.83	-0.66		7.17	-0.5
		-0.17	-1.46		0.29	-2.65		9.75	-1.46		8.25	-2.65		8.79167	-0.17		6.875	0.29		8.79	-0.46		6.88	1.45
			-2.18			-0.12		10	-2.18		7.75	-0.12
		0.22	0.23		-0.27	0.26		7	0.23		6.25	0.26		8.25	0.22		7.75	-0.27		8.25	0		7.75	-0.67
		-0.25	0.53		1.05			7.62	0.53					9.91667	-0.25		7.25	1.05		9.92	-0.75		7.25	0.42
		0.55	-0.93		-0.75			9.08	-0.93					7.66667	0.55		8.16667	-0.75		7.67			8.17
		-0.73	-2.06		-2.13	-1.39		11	-2.06		8.5	-1.39		11.8333	-0.73		11.8333	-2.13		11.83	-2.41		11.83	-2.41
			0.3			-0.34		7.5	0.3		8	-0.34
		-1.53	-0.62		0.92	-2.98		9.75	-0.62		9.75	-2.98		8.33333	-1.53		6.33333	0.92		8.33	-1.5		6.33	-0.5
		0.67	-0.63		0.57			8.75	-0.63		8.5			7.16667	0.67		6	0.57		7.17	0.83		6	2
		-0.38	0.13		-0.05	-0.89		7.67	0.13		7.4	-0.89		8	-0.38		6.25	-0.05		8	-0.75		6.25	-0.25
		1.73	-1.06		-0.58	1.39		9	-1.06		6.5	1.39		8	1.73		8.25	-0.58		8	1		8.25	1
		-0.38	-0.56		0.08			8.5	-0.56					8.5	-0.38		8.5	0.08		8.5	-0.5		8.5	0.25
		-0.42	-2.21		1.32			8.67	-2.21		7.25			8.41667	-0.42		6.16667	1.32		8.42	-0.5		6.17	1.75
		0.22	-0.36		-2.07	-0.52		8.42	-0.36		7.84	-0.52		8.83333	0.22		8.25	-2.07		8.83	-0.33		8.25	-4.75
		0.62	-0.38		0.37			8.42	-0.38		9.24			7.91667	0.62		7.83333	0.37		7.92	-0.17		7.83	0.17
		-0.27	-0.13		-0.3			8.25	-0.13					8.33333	-0.27		5.08333	-0.3		8.33	-1		5.08	-2.41
		-1.72	-1.43		0.72	-0.59		10.1	-1.43		8.57	-0.59		8.41667	-1.72		7.41667	0.72		8.42	-1.25		7.42	0.91
		-1.32	-1.77		-1.73	-3.23		8.33	-1.77		9.34	-3.23		9.33333	-1.32		9.08333	-1.73		9.33	-1		9.08	-0.83
		-0.35	0.28		-0.5	-2.58		9	0.28		8.25	-2.58		9.25	-0.35		8.83333	-0.5		9.25	0.42		8.83	2.25
		-4.57			-0.1						9.5			12.25	-4.57		8.91667	-0.1		12.25	-2.75		8.92	1.58
			-2.11					9.5	-2.11		10.17
		0.84	0.53		1.01	0.22		8.33	0.53		8.83	0.22		10.2917	0.84		7.95833	1.01		10.29	-0.96		7.96	-0.46
		-0.6	-0.1		-0.08			8.72	-0.1					7.91667	-0.6		6.58333	-0.08		7.92	-0.09		6.58	-0.5
		0.6	-1.47		0.45			9.5	-1.47					8.5	0.6		8.5	0.45		8.5	0.5		8.5	0.5
		-0.32	-0.73		1.42	0.49		9.57	-0.73		8.37	0.49		7.41667	-0.32		6.41667	1.42		7.42	-1.09		6.42	0.5
		-0.22	-1.35		1.65			9.58	-1.35					7.66667	-0.22		6.66667	1.65		7.67	1.25		6.67	2.08
		-0.33			-0.93									8.25	-0.33		5.83333	-0.93		8.25	-0.5		5.83	0.17
		-0.62			0.25									7.91667	-0.62		6.41667	0.25		7.92	0.06		6.42	0.06
		0.8			-1.17									8.75	0.8		9	-1.17		8.75	0.25		9	-1
					0.18									9			7.75	0.18		9	-1		7.75	0.17
		0.52			-0.82									6.95	0.52		7.33333	-0.82		6.95	0.47		7.33	1.09
		-0.32			-0.32									8.58333	-0.32		7	-0.32		8.58	-0.83		7	-0.92
		-1.43			-0.63									8.91667	-1.43		7.83333	-0.63		8.92	-1.5		7.83	-0.41
		-3.63												10.6667	-3.63					10.67	-3.92
		-1.27			0.48									9.83333	-1.27		6.75	0.48		9.83	-1.37		6.75	1.04
		0.55			-0.05									8.16667	0.55		8.16667	-0.05		8.17	1.16		8.17	-0.17
		-0.85			-0.98									9.16667	-0.85		9.16667	-0.98		9.17	-0.25		9.17
		0.37			-0.17									8.66667	0.37		8.66667	-0.17		8.67	0.66		8.67	-0.84
		0.25			0									8.66667	0.25		7.16667	0		8.67	1.33		7.17	0.08
		-0.23			-0.43									9.33333	-0.23		7.16667	-0.43		9.33	-1.08		7.17	-0.34
		-0.67			1.27									7.41667	-0.67		7	1.27		7.42	0.41		7	0.83
		0.75			-0.35									6.33333	0.75		7	-0.35		6.33	-0.25		7	0.58
		-0.17			0.85									9.5	-0.17		5.5	0.85		9.5	-0.25		5.5	0.25
		1.58			-2.05									8	1.58		8.5	-2.05		8	1.17		8.5	0.17
		0.72			-0.55									7	0.72		7.91667	-0.55		7	0.42		7.92	-1.09
		0.03			-2.03									8.91667	0.03		9.83333	-2.03		8.92	-0.59		9.83	-1
		-1.9			-4.48									10.8333	-1.9		10.8333	-4.48		10.83	-1.91		10.83	0
		0.67												7	0.67					7	4
		0.88			-1.92									9.41667	0.88		9.25	-1.92		9.42	-0.42		9.25	0.33
		0.62			0.42									8.5	0.62		5.58333	0.42		8.5	-0.17		5.58	-1
		-1.32			-0.13									8.5	-1.32		6.75	-0.13		8.5	-1		6.75	-0.5
		0.35			0.93									7	0.35		5.75	0.93		7	0.33		5.75	2.25
		0.05			-0.03									7.5	0.05		7.5	-0.03		7.5	0.5		7.5	0.5
		0.6			0.82									7.16667	0.6		7.5	0.82		7.17	0.58		7.5	-0.25
		-3.57			0.48									9.91667	-3.57		7.16667	0.48		9.92	-2.92		7.17	-0.59
		0.3			0.8									8.66667	0.3		7	0.8		8.67	-1.42		7	0.75
		-1.4			0.5									8.75	-1.4		7	0.5		8.75	0		7	1
		0.63			1.01									10.0417	0.63		8.79167	1.01		10.04	1.63		8.79	1.71
		-1.53			-0.52									8.83333	-1.53		7.83333	-0.52		7.95	-2.07		8.95	-1.68
		-0.3			-2.3									7.95	-0.3		8.95	-2.3		8.83	-0.91		7.83	0.67
		0.72			0.72									8.16667	0.72		7.75	0.72		8.17	2.33		7.75	1.58
		-2.63			0.38									10.9167	-2.63		8	0.38		10.92	-2		8	1.08
																							1.5	6.5
		-1.85			-3									7.91667	-1.85		9.91667	-3		7.92	0		9.92	-2.5
		0.77			0.53									7.5	0.77		8	0.53		7.5	0.33		8	-0.17
		0.79			1.08									7.375	0.79		5.66667	1.08		7.38	0.37		5.67
		-0.7			-1.27									8.5	-0.7		7.5	-1.27		8.5			7.5
		-3.68			-3.48									11.9167	-3.68		8.66667	-3.48		11.92	-4.17		8.67	-1.42
		-0.22			0.12									8	-0.22		8	0.12		8	-0.83		8	0.17
		0.87			1.2									7.25	0.87		7.5	1.2		7.25	1.5		7.5	1
		-1.08			-1.03									8.75	-1.08		8.5	-1.03		8.75	-1.05		8.5	-1.05
		1.12			-0.6									8.25	1.12		7.75	-0.6		8.25	0.75		7.75	-1
		0.82			0.05									7.83333	0.82		6.75	0.05		7.83	0		6.75	0.08
		0.47			1.38									7.66667	0.47		3.98333	1.38		7.67	-1.17		3.98	-0.48
		-0.25			0.6									8.16667	-0.25		6.41667	0.6		8.17	0.5		6.42	0.83
		-1.55			-0.45									9.91667	-1.55		9.75	-0.45		9.92	0.78		9.75	-1.33
		0.5			-1.17									7.25	0.5		8.33333	-1.17		7.25	0.58		8.33	0.5
		-0.58			-0.32									8.83333	-0.58		6.83333	-0.32		8.83	-1.75		6.83	-0.5
		0.07			-0.48									6.66667	0.07		7.58333	-0.48		6.67	0.58		7.58	0
		-0.62												11.5	-0.62		9.5			11.5	-0.67		9.5	1.33
		0.02			0.73									8.6	0.02		6.41667	0.73		8.6	-0.85		6.42	0.08
		-0.75			-0.05									7.83333	-0.75		6.61667	-0.05		7.83	-0.41		6.62	-0.62
		0.97			1.43									7	0.97		6.91667	1.43		7			6.92
		-0.58												8.33333	-0.58					8.33	-1
					0.03									6.83333			6	0.03		6.83	-1.33		6	-0.5
		0.12			0.97									8.41667	0.12		7.08333	0.97		8.42	0.5		7.08	2.25
		0.4			-1.88									8.41667	0.4		8	-1.88		8.42	0		8	-2.17
		0			-2.8									9.33333	0		11.3333	-2.8		9.33	0.59		11.33	-1.66
		0.55			-0.5									8.5	0.55		6.58333	-0.5		8.5	-0.75		6.58	-0.25
		-3.06			-1.37									11.125	-3.06		7.75	-1.37		11.13	-2.88		7.75	-0.83
		-2.93			-0.42									10.25	-2.93		8.25	-0.42		10.25	-1.25		8.25	0.42
		0.27			1.18									7	0.27		5.08333	1.18		7	0.83		5.08	1.67
		-0.73			-0.18									8.83333	-0.73		8.16667	-0.18		8.83	1		8.17	-0.17
					-1.62									8.46667			8.83333	-1.62		8.47	-0.55		8.83	-0.91
		-0.42			0.4									7.75	-0.42		7.25	0.4		7.75	0.58		7.25	0.42
		-4.25			0.97									10.9167	-4.25		7.5	0.97		10.92	-0.59		7.5	-0.42
		-2.22			-3.48									12	-2.22		11.9983	-3.48		12	-2.5		12	-2.58
		-0.83			4.53									10.4167	-0.83		4.5	4.53		10.42	-1.67		4.5	5
		1.83			-0.2									8.5	1.83		7.16667	-0.2		8.5	0.75		7.17	0.58
		-1.25			0.07									9.91667	-1.25		8.375	0.07		10.42	-1.42		9.42	-0.42
		-0.57			-1.65									10.4167	-0.57		9.41667	-1.65		9.92	-0.98		8.38	1
		0.58			-0.17									8.83333	0.58		7.58333	-0.17		8.83	0.09		7.58	-0.66
					-0.35									7.91667			7.5	-0.35		7.92	0.33		7.5	1
		0.23			0.43									7.25	0.23		6.58333	0.43		7.25	0.17		6.58	0.34
		3.22			-0.7									7.83333	3.22		6.58333	-0.7		7.83			6.58
		-1			0.38									9.25	-1		7	0.38		9.25	-1.08		7	0.5
		0.43			2.45									7.66667	0.43		7.5	2.45		7.67	1		7.5	1.17
		1.1			1.37									7.83333	1.1		7.83333	1.37		7.83	1		7.83	2
		2.55			-1.14									7.83333	2.55		8.375	-1.14		7.83	0.59		8.38	0.37
		-0.2			3.05									8.5	-0.2		6.5	3.05		8.5	-0.67		6.5	1.08
		0.15			0.45									9.41667	0.15		5.41667	0.45		9.42	0.5		5.42	-1
		-1.95			-1.12									8.91667	-1.95		8.41667	-1.12		8.92	-1.5		8.42	-1.75
		0.37			-0.57									8.4	0.37		8.9	-0.57		8.4	0.57		8.9	-0.43
		-1.48			-1.1									9.75	-1.48		7.91667	-1.1		9.75	-0.83		7.92	0.41
		-1.08												10.5833	-1.08		9.70833			10.58	0.84		9.71	2.17
		-0.65			-1.45									8	-0.65		8	-1.45		8	-0.5		8	-1
		-0.02			-0.18									8.91667	-0.02		7.5	-0.18		8.92	0.91		7.5	1.17
		-1.35			-2.13									9.5	-1.35		10.75	-2.13		9.5	-2.5		10.75	-0.75
		-0.54			1.08									9.79167	-0.54		8.91667	1.08		9.79	-0.37		8.92	-0.5
		-0.48			-0.82									9	-0.48		8.5	-0.82		9	-0.92		8.5	-2.42
		0.98			1.23									7.25	0.98		7.25	1.23		7.25	0.5		7.25	0.42
		-2.53			0.95									9	-2.53		7	0.95		9	1.83		7	3.5
		0.53			-0.47									8.5	0.53		7.25	-0.47		8.5	0.25		7.25	0
		3.22			-0.15									4.66667	3.22		6.66667	-0.15		4.67	3.16		6.67	0.08
		0.57			-4.5									9.25	0.57		9	-4.5		9.25	0.75		9	-1
		-1.98			-4.88									10.9833	-1.98		11.9833	-4.88		10.98	-2.48		11.98	-4.98
		1.05			-0.07									6.16667	1.05		6.66667	-0.07		6.17	6.91		6.67	0.75
		-0.12			-1									9.25	-0.12		8.25	-1		9.25	-0.5		8.25	-2.42
		0.18			1.18									7.08333	0.18		4.33333	1.18		7.08	-0.16		4.33	0.17
		0.33			-0.82									8.75	0.33		9.5	-0.82		8.75	-0.58		9.5	0.17
					0.48									9.66667			7.66667	0.48		9.67	-0.92		7.67	2
		0.1			0.78									7.5	0.1		6.16667	0.78		7.5	-0.25		6.17	0.08
		-1.17			1.28									9.16667	-1.17		5.16667	1.28		9.17	0.33		5.17	0.5
		0.47			1.15									8.48333	0.47		6.46667	1.15		8.48			6.47
		-0.87			0.25									8.91667	-0.87		8.25	0.25		8.92	-1		8.25	0.17
		0.42			1.52									6	0.42		5.5	1.52		6	1.17		5.5	1
		1.45			-1.13									6.5	1.45		7.75	-1.13		6.5	1.25		7.75	-0.25
		1.02			-1.58									8.33333	1.02		9.83333	-1.58		8.33	1.25		9.83	-0.58
		-0.05			-0.45									8.16667	-0.05		8.5	-0.45		8.17	0.16		8.5	0.08
		-1.42			-1.85									9.5	-1.42		9.5	-1.85		9.5	-1.25		9.5	-0.75
		-2.48			-0.77									9.33333	-2.48		7.79167	-0.77		9.33	-2.08		7.79	-1.04
		1.03			-3.93									8.25	1.03		12.75	-3.93		8.25	1.23		12.75	-2.77
		0.58			-0.9									7.91667	0.58		8.83333	-0.9		7.92	0.91		8.83	-0.33
		1.25			0.92									7.25	1.25		5.75	0.92		7.25	1.75		5.75	1
		0.92			0.23									7.58333	0.92		6.83333	0.23		7.58	2.21		6.83	3
		-0.05			-0.12									9	-0.05		9	-0.12		9	0.33		9	0.33
		-0.72			-3.08									8.33333	-0.72		7.91667	-3.08		8.33	-0.41		7.92	0.96
		2.1			0.73									8.5	2.1		8.75	0.73		8.5	1.67		8.75	0.42
		-0.5			-0.03									9.5	-0.5		8	-0.03		9.5	-1		8	0.5
		-1.05			1.55									8.41667	-1.05		5.91667	1.55		8.42	0.06		5.92	1.56
		-0.48			1.5									9	-0.48		7	1.5		9	0.33		7	2.33
		-0.35			-1.17									9	-0.35		8.83333	-1.17		9	-0.5		8.83	-0.83
		-0.23			-0.03									8.5	-0.23		7.625	-0.03		8.5	-0.75		7.63	0.2
		0			-0.83									9.41667	0		9.83333	-0.83		9.42	0.33		9.83	-0.33
		-0.2			1									10	-0.2		8.5	1		10	-1.5		8.5	-1
		0.27			0.2									9.5	0.27		6.5	0.2		9.5	0.33		6.5	-0.75
		-1.28			-0.93									9.66667	-1.28		8.25	-0.93		9.67	-0.42		8.25	-1
		-0.43			0.13									9.25	-0.43		7.75	0.13		9.25	-1.58		7.75	-0.08
					-0.49									9.29167			8.54167	-0.49		9.29	0.5		8.54	0.25
		3.03			2.1									8	3.03		5	2.1		8	0		5	4
		-0.6			0.02									8.66667	-0.6		7.66667	0.02		8.67	0.53		7.67	1.28
		-0.37			-2.95									9.91667	-0.37		9.91667	-2.95		9.92	-0.17		9.92	-0.25
		0.08			0.52									8.75	0.08		7.5	0.52		8.75	0.58		7.5	0.33
		0.24			-0.48									9.79167	0.24		9.79167	-0.48		9.79	0.04		9.79	-1.96
		-0.53			0.17									8.20833	-0.53		7.08333	0.17		8.21	-0.13		7.08	1.13
		-0.18			-0.02									8	-0.18		6	-0.02		8	0.25		6	-0.25
		0.3			-0.25									8.33333	0.3		7.66667	-0.25		8.33	-0.25		7.67	-0.17
		-0.43			-0.82									8.75	-0.43		8.29167	-0.82		8.75	-0.08		8.29	-0.21
		-2.13			0.73									10.75	-2.13		8.25	0.73		10.75	-1.75		8.25	-0.25
		0.57			-0.32									9.25	0.57		8.75	-0.32		9.25	-0.42		8.75	0.75
		0.82			-0.24									7.46667	0.82		7.375	-0.24		7.47	0.41		7.38	0.5
		1.53			-1									5.83333	1.53		7.91667	-1		5.83	4.17		7.92	-0.5
		-0.87			-0.77									8.83333	-0.87		8.83333	-0.77		8.83	1.17		8.83	1.17
		1.88			-0.43									7	1.88		8.75	-0.43		7	1.42		8.75	0
		-0.72			-0.03									9.48333	-0.72		7.98333	-0.03		9.48	0.02		7.98	0.02
		1.6			0.2									7.5	1.6		8.75	0.2		7.5	1		8.75	0.25
		0.17			-0.32									8.75	0.17		7.41667	-0.32		8.75	-0.42		7.42	-0.5
		0.73			-0.87									8.5	0.73		8.75	-0.87		8.5	0.75		8.75	-1.25
		-0.68			-0.48									7.66667	-0.68		7.5	-0.48		7.67	-0.17		7.5	-1
		1.82			1.3									6.5	1.82		6	1.3		6.5	0.25		6	0.67
		0.28			0.85									9.75	0.28		8.25	0.85		9.75	1.17		8.25	-1.25
		0.65												6.25	0.65					6.25	0.75
		0.5			-1.08									8.66667	0.5		7.75	-1.08		8.67	0		7.75	1
		0.43			0.05									8.33333	0.43		5.16667	0.05		8.33	0.59		5.17	2.75
		0.42			-0.71									7.5	0.42		8.45833	-0.71		7.5	0.67		8.46	-0.92
		-0.63			0.43									7.625	-0.63		7.29167	0.43		7.63	0.62		7.29	1.46
		2.2			0.2									8.25	2.2		8	0.2		8.25	1.75		8	0.5
		-0.15			-0.87									7.75	-0.15		7.75	-0.87		7.75	-0.5		7.75	-0.5
		-0.37			0.75									9.5	-0.37		8.5	0.75		9.5	1.33		8.5	2.83
		0.92			0.38									7.5	0.92		7	0.38		7.5	0		7	0
		0.52			-0.45									7.33333	0.52		9	-0.45		7.33	0.5		9	-0.25
		0.02			0.12									8.25	0.02		5.75	0.12		8.25	-1.33		5.75	0.08
		0.28			-0.18									8.66667	0.28		7.66667	-0.18		8.67	0.08		7.67	0.66
		-0.03			2.25									7.33333	-0.03		4.66667	2.25		7.33	-0.83		4.67	0.83
		-1.13			-0.35									7.41667	-1.13		6.25	-0.35		7.42	-1.42		6.25	-0.25
		0.95			-1.23									7	0.95		8.66667	-1.23		7	1.42		8.67	-1.75
		1.77			-0.02									7.66667	1.77		6.16667	-0.02		7.67	2.08		6.17	0.83
		0.7			0.3									8.91667	0.7		5.91667	0.3		8.92	0		5.92	0
		0.45			0.13									7.83333	0.45		7	0.13		7.83	0.92		7	1.83
		0.99			-0.13									7.29167	0.99		8.96667	-0.13		7.29	1.68		8.97	0
		-0.28			-0.58									8.91667	-0.28		7.75	-0.58		8.92			7.75
		0.65			-1.83									8.5	0.65		10	-1.83		8.5	3.83		10	0.83
		-1.03			-1.8									8.83333	-1.03		7.5	-1.8		8.83	-1.16		7.5	0.17
		-1.85			-0.75									9.75	-1.85		7.25	-0.75		9.75	-0.42		7.25	0.33
		1.57			1.17									7.16667	1.57		7	1.17		7.17	3		7	2.17
		-0.72			-1.28									9.75	-0.72		9	-1.28		9.75	-0.92		9	-1.33
		-0.8			-0.53									9.25	-0.8		9.25	-0.53		9.25	0		9.25	0
		0.13			-0.35									8.25	0.13		7.25	-0.35		8.25	0.5		7.25	-0.08
		1.15			1.23									7.91667	1.15		8.25	1.23		7.92	0.41		8.25	0.5
		-0.7			1.6									9.5	-0.7		6.5	1.6		9.5	1		6.5	-1
		-1.52			-1									8.5	-1.52		8.5	-1		8.5	-1		8.5	-1
		-0.07			-0.07									7.16667	-0.07		6.58333	-0.07		7.17	-0.75		6.58	-0.16
		1.08			1.8									7.83333	1.08		5.83333	1.8		7.83	-0.16		5.83	2
		0.53			0.87									9.66667	0.53		6.5	0.87		9.67	0.08		6.5	0.67
		-1.02			1.22									7.91667	-1.02		5.08333	1.22		7.92	0.83		5.08	0.84
		-2.53			-0.08									9.33333	-2.53		7.58333	-0.08		9.33	-2.33		7.58	-0.25
		-0.52			-0.93									9	-0.52		9	-0.93		9	-0.33		9	-1
		-0.45			-0.38									8.91667	-0.45		7.41667	-0.38		8.92	0.5		7.42	-0.09
		0			0.74									8.33333	0		6.70833	0.74		8.33	0.5		6.71	1.96
		3.32			0.32									4	3.32		6.5	0.32		4	3.42		6.5	0.42
		-1.23			-2.1									9.79167	-1.23		6.91667	-2.1		9.79	-1.12		6.92	0.5
		-1.4			0.67									10.5	-1.4		6.33333	0.67		10.5	-2.17		6.33	3
					-0.77									11.75			8.75	-0.77		11.75	-3.75		8.75	0.25
		-0.48			-1.08									9.375	-0.48		8.83333	-1.08		9.38	-0.21		8.83	0.59
		-1.17			-0.68									9.83333	-1.17		9.5	-0.68		9.83	-1		9.5	-0.83
		0.72			-1.37									8.25	0.72		8.5	-1.37		8.25	0.75		8.5	-0.5
		0.23			-0.27									8.25	0.23		7.25	-0.27		8.25	0.75		7.25	-1.42
		0.53			1.07									8.91667	0.53		7.83333	1.07		8.92	1.41		7.83	3
					0.6									9.5			6	0.6		9.5	0.17		6	2.33
		-0.8			0.23									9.91667	-0.8		7.5	0.23		9.92	-1.92		7.5	-0.5
		2.7			-2.52									6.33333	2.7		11	-2.52		6.33	3.59		11	-1.02
		0.23			-1.45									9.41667	0.23		9.41667	-1.45		9.42	-0.17		9.42	-2
		-0.2			1.05									9	-0.2		6.5	1.05		9	-0.17		6.5	0.17
		-1.27			-1.58									9.83333	-1.27		8.66667	-1.58		9.83	-1.66		8.67	-1
		-0.43			-2.03									9.83333	-0.43		10.1667	-2.03		9.83	-1		10.17	-1.84
		1.97			1.28									7.5	1.97		7.91667	1.28		7.5	0.45		7.92	0.58
		0.13			0.4									7.5	0.13		7.5	0.4		7.5	2		7.5	1.17
		-0.74			-0.68									8.70833	-0.74		7.5	-0.68		8.71	-0.79		7.5	0
		-0.3			-0.5									8.5	-0.3		7.16667	-0.5		8.5	0.75		7.17	1.08
		-1.32			-0.5									9.5	-1.32		8.5	-0.5		9.5	0.25		8.5	1
					0.57									7.75			6.16667	0.57		7.75	3.08		6.17	0.5
		-0.05			-0.83									8.5	-0.05		8.83333	-0.83		8.5	-0.67		8.83	-0.08
		1.22			0.02									7	1.22		7.66667	0.02		7	0.75		7.67	-0.09
		-0.87			-4.87									9.5	-0.87		12.25	-4.87		9.5	-0.5		12.25	-2
		-0.33			-0.27									7.46667	-0.33		7.41667	-0.27		7.47	-1		7.42	-0.95
		2.48			0.07									8.375	2.48		8.16667	0.07		8.38	1.79		8.17	1
		-0.02			1.58									9.08333	-0.02		7.25	1.58		9.08	-1.25		7.25	1.17
		2.5			-3.58									6.5	2.5		10.9167	-3.58		6.5	3		10.92	-1.92
		0.83			-0.05									9.83333	0.83		8.83333	-0.05		9.83	1		8.83	0
		-1.85			0.03									9.08333	-1.85		8.25	0.03		9.08	-0.91		8.25	-0.08
		0.02			-2.25									9.5	0.02		10.5	-2.25		9.5	-0.5		10.5	-2
		1.8			2.17									7.83333	1.8		5.5	2.17		7.83	0.5		5.5	1
		4.17			2.47									3.5	4.17		3.5	2.47		3.5	8.5		3.5	3
		-2.15			-0.63									9.9	-2.15		8	-0.63		9.9	-1.65		8	-0.25
		-1.5			-0.65									9	-1.5		8.25	-0.65		9	-0.92		8.25	0.08
		0.65			-1.15									8.33333	0.65		8.5	-1.15		8.33	0		8.5	0
					2.33									7.5			5.75	2.33		7.5	0.5		5.75	2.25
		-1.97			-4.12									9.93333	-1.97		9.25	-4.12		9.93	-0.35		9.25	-1
		-1.52			1.53									9	-1.52		6.66667	1.53		9	0		6.67	0.31
		-0.77			0.48									9.66667	-0.77		7.5	0.48		9.67	-0.34		7.5	3.5
					-2.33									8.5			9.5	-2.33		8.5	-0.58		9.5	-1.83
		0.17			-1.7									7.83333	0.17		9	-1.7		7.83	1.59		9	-1.67
		2.23			2.37									7.83333	2.23		6.08333	2.37		7.83	1.5		6.08	-0.58
		0.18			0.4									8.16667	0.18		6.5	0.4		8.17	-0.25		6.5	0
		-1.67			-2.5									9.5	-1.67		8.75	-2.5		9.5	0.33		8.75	-1.58
		0.05			0.47									8.75	0.05		7	0.47		8.75	0.5		7	1
		-0.07			-0.42									8.75	-0.07		8.75	-0.42		8.75	-0.08		8.75	-0.67
		-0.98			-0.62									9.83333	-0.98		9.41667	-0.62		9.83	-0.16		9.42	-0.75
		-0.28			-0.75									9.25	-0.28		8.75	-0.75		9.25	-0.42		8.75	-0.42
		-1.8			2.13									9.5	-1.8		6.83333	2.13		9.5	-0.58		6.83	1.09
		-0.17			-1.33									8	-0.17		7.75	-1.33		8	-0.25		7.75	-0.25
		2.27			1.77									7.5	2.27		6.41667	1.77		7.5	2.58		6.42	4.41
		0.27			2.78									7	0.27		7	2.78		7	1.42		7	0.42
		1.07			-0.92									8.83333	1.07		8.55	-0.92		8.83	0.97		8.55	0.28
		-0.4			0.18									8.75	-0.4		8	0.18		8.75	-1.08		8	0.17
		1.4												7.58333	1.4					7.58	0
		-0.28			0.83									8.66667	-0.28		5.61667	0.83		8.67	-0.25		5.62	1.01
		-2.25			-2.23									9.66667	-2.25		8.83333	-2.23		9.67	-3.17		8.83	-0.5
		-2.09			0.57									9.125	-2.09		7.5	0.57		9.13	-1.3		7.5	1.83
		-1.03			-1.12									8.75	-1.03		8.5	-1.12		8.75	0		8.5	-0.58
		1.77			1.08									8.25	1.77		6.5	1.08		8.25	1.25		6.5	0
		-0.7			-0.37									9.5	-0.7		8	-0.37		9.5	-0.58		8	0.67
		-0.31			0.65									8.375	-0.31		8.5	0.65		8.38	0.79		8.5	1
		-0.37			1.77									8.91667	-0.37		5.5	1.77		8.92	0.06		5.5	1.17
		-0.02			-2.42									8.16667	-0.02		9.83333	-2.42		8.17	0.75		9.83	-3.91
		-1.12			-1.37									9.96667	-1.12		8.25	-1.37		9.97	-2.14		8.25	-0.42
		-1.45			-5.27									9.75	-1.45		13.1667	-5.27		9.75	-1.5		13.17	-4.59
		-1.9			-0.2									9.91667	-1.9		8.33333	-0.2		9.92	-0.54		8.33	0.55
		-0.05			0.75									8	-0.05		6.33333	0.75		8	-1.25		6.33	1.42
					-2.31									8			9.625	-2.31		8	0.25		9.63	-1.8
		-0.35			-0.42									8.48333	-0.35		7.48333	-0.42		8.48	1.02		7.48	0.02
		-1.42			-1.53									10.8333	-1.42		7.66667	-1.53		10.83	-0.41		7.67	-0.25
		0.57			1.27									8.33333	0.57		7.5	1.27		8.33	1.17		7.5	0.5
		0.38			1.23									8.5	0.38		6.875	1.23		8.5	-0.5		6.88	1.79
		0.4			-0.48									8.75	0.4		8.75	-0.48		8.75	-0.08		8.75	-0.5
		0.07												8.5	0.07		7.66667			8.5	-0.17		7.67	0.58
		-0.5			-0.73									9.5	-0.5		8.25	-0.73		9.5	-0.17		8.25	-0.58
		0.88			-0.02									8.25	0.88		8.66667	-0.02		8.25	1.67		8.67	1.58
		1.03			1.05									9.5	1.03		7.98333	1.05		9.5	0.33		7.98	0.02
		-2.5												9.66667	-2.5		8.5			9.67	-1.34		8.5	-1
		-0.6			-1.58									8.5	-0.6		9	-1.58		8.5	-0.67		9	-0.92
		-0.28			-2.47									8.91667	-0.28		9.83333	-2.47		8.92	-0.09		9.83	-2
					-2.08									7.41667			8.41667	-2.08		7.42	-0.5		8.42	-1.5
		-2.22			-1.4									9.5	-2.22		7.5	-1.4		9.5	-1.5		7.5	-1
		-2.32												9.75	-2.32		8.625			9.75	-1.46		8.63	1.16
		-2.22			-1.16									11.4167	-2.22		10.875	-1.16		11.42	-1.5		10.88	-0.13
		-1.42			-0.69									9.75	-1.42		7.79167	-0.69		9.75	-3		7.79	-0.29
		-0.2			-0.1									9	-0.2		8.66667	-0.1		9	1		8.67	1.41
		-0.55			-4.82									9.91667	-0.55		11.8333	-4.82		9.92	0.58		11.83	-3.33
					1.82									9.83333			5	1.82		9.83	-0.83		5	0.5
		-2.43			-2.17									10.5	-2.43		11.5	-2.17		10.5	-0.92		11.5	-1.42
		-1.98			0.02									10.5	-1.98		6.91667	0.02		10.5	-1.79		6.92	0.54
		1.13			-4.6									6.91667	1.13		12.9167	-4.6		6.92	-0.09		12.92	-5.5
		0.93			2.9									7	0.93		5.5	2.9		7	0		5.5	1.17
		0.45			2.27									6.83333	0.45		5.75	2.27		6.83	2.42		5.75	-1.08
					0.18									8			5.5	0.18		8	0		5.5	0
					-0.47												7.5	-0.47					7.5	-3
		-0.5			0.65									8.83333	-0.5		7.25	0.65		8.83	-0.33		7.25	0.25
		-4.35			2.28									8.91667	-4.35		5.5	2.28		8.92	-3.42		5.5	0.5
		-2.14			-1.99									8.875	-2.14		8.375	-1.99		8.88	-1.55		8.38	-2.05
		2.89			-0.13									8.125	2.89		9.5	-0.13		8.13	0.54		9.5	-0.83
		-1.45			-0.27									8.66667	-1.45		9.25	-0.27		8.67	1.83		9.25	-1.58
		0.1			-0.38									8	0.1		8	-0.38		8			8
		2.9			-0.13									7.91667	2.9		8	-0.13		7.92	0.83		8	0
		1.67			1.48									6.5	1.67		6.25	1.48		6.5	1.5		6.25	0.25
		-0.3			-0.48									8.5	-0.3		7.83333	-0.48		8.5	-1		7.83	-0.83
		0.3			-2.56									9.91667	0.3		12.125	-2.56		9.92	-0.17		12.13	-1.3
		-1.96			0.37									9.04167	-1.96		6.5	0.37		9.04	-1.54		6.5	1
		-2.53			-1.13									10.375	-2.53		8	-1.13		10.38	-2.38		8	0.5
		-0.98			-0.25									8.41667	-0.98		7.66667	-0.25		8.42	-1		7.67	0
		-2.35												11.5	-2.35		10.25			11.5	-0.83		10.25	0.42
		-1.52			-0.85									9.83333	-1.52		7.75	-0.85		9.83			7.75
		-0.72			-0.78									8.25	-0.72		8.5	-0.78		8.25	1.58		8.5	-1.83
		-0.77			-1.95									10	-0.77		9	-1.95		10	0.33		9	0.67
		-2.2			-0.43									8.96667	-2.2		8.25	-0.43		8.97	-0.84		8.25	-0.12
		-5.37			0.85									13.25	-5.37		4.83333	0.85		13.25	-4.5		4.83	0.59
		-1.23			0.25									7.33333	-1.23		6.66667	0.25		7.33	0		6.67	0.16
		1.07			-1.42									7.5	1.07		8.5	-1.42		7.5	1.42		8.5	-0.58
		-1.47			-0.57									8.16667	-1.47		7.46667	-0.57		8.17	-0.69		7.47	0.01
		-0.93			1.28									8.70833	-0.93		6.25	1.28		8.71	-0.96		6.25	-0.5
		-1.65			-1.25									9.25	-1.65		8.83333	-1.25		9.25	-1.37		8.83	-1.58
		-2.73			1.43									10.25	-2.73		6.66667	1.43		10.25	-1.33		6.67	1.08
		1.52			-0.53									8.5	1.52		8.5	-0.53		8.5	0.5		8.5	-1
		-1.33			-1.43									7.91667	-1.33		8.25	-1.43		7.92	-0.67		8.25	-0.75
		-0.75			1.52									10	-0.75		5.25	1.52		10	-1.5		5.25	0.5
		-0.32			-1.55									9.33333	-0.32		9.33333	-1.55		9.33	-0.58		9.33	-2.58
		-1.83												10.125	-1.83		7.75			10.13	-2.13		7.75	0.25
		1.8			-0.6									6.83333	1.8		8.98333	-0.6		6.83	2.17		8.98	-0.06
		1.22			2.69									8.5	1.22		5.125	2.69		8.5	2.75		5.13	0.87
		-1.17			3.68									12	-1.17		3	3.68		12	1		3	-0.5
		-3.35			-1.02									11.5	-3.35		8.25	-1.02		11.5	-4.75		8.25	-1.5
		0.03			-2.02									7.91667	0.03		8.98333	-2.02		7.92	1.06		8.98	-1.41
		0.14			-0.8									8.125	0.14		8.91667	-0.8		8.13	-0.21		8.92	-0.09
		0.62			1.6									7.75	0.62		5.08333	1.6		7.75	0.15		5.08	1.67
		1.42			-0.15									7.5	1.42		5.91667	-0.15		7.5	1.92		5.92	-1
		-1.88			-0.96									9	-1.88		7.79167	-0.96		9	-0.62		7.79	0.59
		-3.13			0									10.9167	-3.13		6.91667	0		10.92	-2.95		6.92	0.55
		-0.03			0.4									8.5	-0.03		7.5	0.4		8.5	-0.75		7.5	-0.75
		-0.83			-1.23									9.33333	-0.83		8.25	-1.23		9.33	-0.58		8.25	0
		1.2			-1.28									8.5	1.2		8	-1.28		8.5	1.25		8	-0.75
		0.78			-1.63									8.75	0.78		6	-1.63		8.75	0.92		6	0.5
		-1.17			-1.62									7.91667	-1.17		6.5	-1.62		7.92	-1.67		6.5	-0.25
		-1.32			-2.17									8.91667	-1.32		7.5	-2.17		8.92	-0.42		7.5	0.25
		-1.12			-0.25									8.41667	-1.12		7.75	-0.25		8.42	-0.59		7.75	0
		-0.13			-0.18									8	-0.13		7.25	-0.18		8	-0.83		7.25	1.08
		1.2			1.23									9.66667	1.2		8.625	1.23		9.67	0.83		8.63	0.87
		-0.58			-0.43									8	-0.58		7.08333	-0.43		8	0.92		7.08	-0.41
		0.85			-2.98									7.75	0.85		10.3333	-2.98		7.75	3.08		10.33	-1
		0.38			-0.77									8.91667	0.38		8.58333	-0.77		8.92	-0.5		8.58	-0.16
		-0.62			-0.35									8.5	-0.62		7.5	-0.35		8.5	0.17		7.5	1.17
		-2			0.03									7.5	-2		3.5	0.03		7.5	-1.42		3.5	-0.42

## Sheet: Fig 6
	Fig 6a	a_dSJ_SO	a_dSJMS	a_dSJ-SE	c_dSJ_SO	c_dSJMS	c_dSJ-SE	Fig 6b	a_SJ-TST	c_SJ-TST
		0.14	0.38	0.91	0.14	0.42	0.71		1.2	0.12					C_dSJ_SO-ABS	C_dSJMS-ABS	C_dSJ-SE-ABS
		1.09	1.52	1.95	1.97	1.24	0.5		1.05	-1.85					vs.	vs.	vs.
a archive grp		0.62	0.7	0.74					0.05						a_dSJ_SO-ABS	a_dSJMS-ABS	a_dSJ-SE-ABS
c covid summer grp		0.62	0.07	0.49					-1.12					Fig 6a
d diary					0.86	1.37	1.66			0.01				Mann Whitney test	between groups
SJ social jetlag (free minus work)		0.92	1.03	1.13	0.7	0.92	1.16		0.17	-0.19				P value	0.5158	0.2048	0.7374
SO sleep onset		1.07	0.39	0.29	0.35	0.63	0.91		1.38	0.53				Exact or approximate P value?	Exact	Exact	Exact
MS midsleep		1.89	1.85	1.81	0.81	1.12	1.42		0.01	0.23				P value summary	ns	ns	ns
SE sleep end		0.76	0.75	0.74	0.6	1.53	2.45		0.16	1.85				Significantly different (P < 0.05)?	No	No	No
SJ TST total sleep duration free minus work days		0.48	1.03	1.58	0.42	0.04	0.3		1.12	0.74				One- or two-tailed P value?	Two-tailed	Two-tailed	Two-tailed
ABS absolute values		0.78	0.67	0.55					0.08					Sum of ranks in column I,M	101485 , 12519	102079 , 11924	101182 , 12822
		0.78	0.67	0.55	1.2	0.46	0.28		0.08	1.44				Mann-Whitney U	10979	10384	11282
		0.15	0.19	0.56	0.29	0	0.28		0.47	1.78				Difference between medians
		0.18	0.6	1.01					0.85					Median of column I	0.4950, n=422	0.8400, n=422	1.205, n=422
		0.02	1.63	3.28	0.8	1.4	2		3.26	0.2				Median of column M	0.4500, n=55	0.7300, n=55	1.160, n=55
		0.14	0.8	0.61	0.13	0.81	1.75		0.26	2.04				Difference: Actual	-0.045	-0.11	-0.045
		0.15	0.38	1.42					1.32					Difference: Hodges-Lehmann	-0.04	-0.11	-0.05
		1.06	1.16	1.24					-0.27
		1.31	2.38	3.46	0.16	0.6	1.05		1.82	0.68
		1.14	0.07	1	0.42	0.11	0.63		2	1.05					absolute
		1.14	1.44	0.25	0.2	1.54	2.88		-0.81	2.68				Table Analyzed	social jetlag onset, mid, end
		0.39	0.26	0.1					0.12						archive								2020
					0.85	1.74	2.63			1.73				Friedman test	within groups							Friedman test	within groups
		1.52	2.14	2.72	1.11	1.66	2.2		2.18	0.6				P value	<0.0001							P value	<0.0001
		1.72	0.84	0.02	0.51	0.18	0.16		-1.29	0.71				Exact or approximate P value?	Approximate							Exact or approximate P value?	Approximate
		0.5	1.8	3.15	0.61	1.13	1.56		2.6	0.85				P value summary	****							P value summary	****
		1.77	1.54	1.33	0.43	0.18	0.06		-0.24	0.7				Are means signif. different? (P < 0.05)	Yes							Are means signif. different? (P < 0.05)	Yes
		0.32	0.53	0.74					0.4					Number of groups	3							Number of groups	3
		0.79	0.77	0.76					0.81					Friedman statistic	256.7							Friedman statistic	32.33
		0.11	0.48	0.85	0.67	1.41	2.16		0.73	1.75
		0.14	1.78	3.41	1.7	0.46	2.62		3.11	1.29				Data summary								Data summary
		0.36	1.53	2.68	1.86	0.7	3.25		2.07	0.14				Number of treatments (columns)	3							Number of treatments (columns)	3
		0.92	0.62	0.31	1.01	0.79	0.54		-1.09	-0.49				Number of subjects (rows)	422							Number of subjects (rows)	55
		0.56	0.53	0.49	0.51	0.88	1.28		0.07	0.75
		0.17	0.91	1.65	0.1	0.52	0.95		1.35	0.79				Number of families	1							Number of families	1
		2.04	0.41	1.25					2.87					Number of comparisons per family	3							Number of comparisons per family	3
		0.02	0.33	0.68	0.02	0.9	1.72		0.52	1.3				Alpha	0.05							Alpha	0.05
		0.37	2.85	1.13					-0.03
		2.86	0.36	2.86	0.48	0.31	0.15		1.44	-0.73				Dunn's multiple comparisons test	Rank sum diff.	Significant?	Summary					Dunn's multiple comparisons test	Rank sum diff.	Significant?
		0.29	0.55	0.84	2.76	3.19	3.63		0.29	0.86				a_dSJ_SO vs. a_dSJMS	-235.5	Yes	****		A-C			C_dSJ_SO-ABS vs. C_dSJMS-ABS	-17	No
		0.14	0.02	0.08					0.14					a_dSJ_SO vs. a_dSJ-SE	-465	Yes	****		A-E			C_dSJ_SO-ABS vs. C_dSJ-SE-ABS	-58	Yes
		1.23	1.12	0.65	0.89	1.62	2.34		1.35	1.41				a_dSJMS vs. a_dSJ-SE	-229.5	Yes	****		C-E			C_dSJMS-ABS vs. C_dSJ-SE-ABS	-41	Yes
		0.47	0.29	1.82	0.16	0.5	1.15		-1.87	1.3															Summary
		2.43	2.02	1.59	2.42	2.34	2.25		-0.78	0.58				Test details	Rank sum 1	Rank sum 2	Rank sum diff.	n1	n2	Z		Test details	Rank sum 1	Rank sum 2	ns		L-M
		0.41	1.15	1.89	0.08	1.25	2.44		1.33	2.31				a_dSJ_SO vs. a_dSJMS	610.5	846	-235.5	422	422	8.106		C_dSJ_SO-ABS vs. C_dSJMS-ABS	85	102	****		L-N
		0.27	1.22	2.74					2.77					a_dSJ_SO vs. a_dSJ-SE	610.5	1076	-465	422	422	16.01		C_dSJ_SO-ABS vs. C_dSJ-SE-ABS	85	143	***		M-N
		0.34	0.55	0.74	0.19	0.27	0.34		0.35	0.1				a_dSJMS vs. a_dSJ-SE	846	1076	-229.5	422	422	7.9		C_dSJMS-ABS vs. C_dSJ-SE-ABS	102	143
		2.8	3.21	3.62					0.81																Rank sum diff.	n1	n2	Z
		0.55	0.12	0.84	0.04	0.26	0.49		-1.34	0.39															-17	55	55	1.621
		0.92	0.81	0.66	2.05	3.02	3.99		-0.17	1.67															-58	55	55	5.53
					1.55	2.57	3.61			1.76															-41	55	55	3.909
		0.51	0.53	0.59	0.15	0.18	0.51		0.18	0.65
		0.17	1.24	2.3	0.23	0.75	1.26		2.1	1.01
		0.35	0.36	1.1	1.02	0.33	1.67		1.13	2.89
		0.52	0.19	0.16	0.33	0.24	0.15		-0.06	0.15
		1.07	1.58	2.06	0.61	0.97	1.33		0.95	-0.74
		0.51	1.2	1.88	0.09	0.43	0.77		1.51	0.67
		0.2	0.6	1					0.31
		0.77	1.46	2.17	0.02	0.94	1.85		1.39	1.52
		3.5	3.2	2.8	0.21	0.28	0.35		-1.14	0.1
		0.57	0.34	0.12	0.41	1.59	2.77		-0.31	2.19
		0.7	1.32	1.96					1.26
		0.47	1.18	1.89	0.05	0.7	1.34		1.4	1.24
		0.83	1.84	2.89	0.88	0.89	0.92		2.08	0.28
		0.53	0.31	0.07					-0.8
		0.07	0.19	0.45					0.12
		0.09	1.34	2.78	0.02	0.35	0.72		2.24	0.57
		0.56	0.72	0.89					0.23
		0.38	2.02	3.66					3.01
		0.91	0.19	0.52	0.33	0.03	0.38		-1.37	0.7
		0.21	0.53	0.88	0.51	0.4	0.27		0.53	0.12
		1.28	1.56	1.85	0.17	1.63	3.44		0.53	1.83
		1.07	0.5	0.06					-1.11
		0.74	1.58	2.42					1.68
		0.06	1.01	2.1	0.82	0.73	0.64		2.16	0.16
		0.58	0.98	1.4	0.12	0.27	0.43		1.04	0.39
		0.53	0.63	0.68					0.15
		0.46	0.1	0.28	0.45	0.1	0.92		-0.73	1.5
		1.78	1.34	0.91					-0.88
		0.2	0.19	0.18					0.2
		0.32	1.82	3.34					3.43
		0.33	0.65	0.96					0.63
		0.61	1.46	2.33					1.81
		0.61	1.1	1.56					0.88
		0.18	0.62	1.4					1.49
		0.84	0.69	0.56					0.28
		0.65	0.55	0.47					-0.91
		1.8	2.47	3.13					0.91
		0.49	0.82	1.1					0.55
		0.53	0.6	0.66					0.09
		0.39	0.62	0.92					0.6
		1.02	1.9	2.78					1.78
		0.42	1.8	2.79					1.84
		1.75	1.01	0.23					-1.43
		0.17	0.36	0.6					0.45
		0.72	2.24	3.7					2.96
		2.57	1.66	0.56					2.85
		0.36	0.53	0.71					0.35
		0.13	0.44	1.02					0.94
		0.06	1.22	2.52					2.65
		0.2	0.02	0.25					0.47
		0.55	1.29	0.15					-0.39
		2.53	2.31	2.11					-0.42
		0.1	1.58	3.06					2.72
		0.3	1.85	3.42					3.3
		0.99	1.27	1.55					0.56
		0.32	0.67	0.99					0.63
		0.07	0.12	0.15					0.13
		1.24	0.96	0.7					-0.5
									0.96
		0.23	0.81	1.4					1.19
		0.53	0.46	0.38					-0.04
		1.07	1.51	1.94					0.92
		0.75	0.81	0.9					0.11
		0.75	0.24	1.75					0.99
		0.23	1.25	0.25					-0.08
		2.59	2.79	3					0.37
		0.39	0.36	0.29					-0.09
		0.41	0.14	0.67					1.07
		1.15	0.72	0.31					-0.87
		2.11	1.99	1.85					-0.2
		0.96	1.68	2.38					1.68
		0.52	1.3	2.09					2.09
		0.16	1.7	3.21					3
		0.55	0.38	0.21					-0.37
		0.33	0.05	0.25					-0.67
		1.19	1.29	1.39					0.36
		0.86	1.94	3.08					2.22
		0.84	1.78	2.69					1.82
		0.42	1.27	2.96					2.99
		0.3	1.68	3.07					2.74
		0.32	0.14	0.58					0.82
		0.74	1.2	1.67					-1.37
		0.85	1.13	1.43					0.48
		0.45	1.32	2.18					1.55
		0.54	0.33	0.17					-0.32
		0.62	1.34	2.09					1.29
		1.02	1.24	1.53					0.39
		0.17	0	0.21					-0.4
		0.29	0.36	0.4					0.04
		0.51	0.33	1.18					1.65
		0.09	0.15	0.39					0.72
		2.63	2.01	1.38					-0.64
		0.84	2.18	3.54					2.66
		1.61	1.99	2.41					0.79
		0.15	1.32	2.81					2.92
		1.04	1.9	2.73					1.46
		0.64	0.39	0.12					-0.53
		0.72	1.22	1.72					0.91
		0.71	0.76	0.83					0.11
		0.73	0.58	0.41					-0.33
		2.16	1.27	0.36					-2.15
		1.04	1.65	2.3					1.73
		0.33	0.62	0.88					-0.06
		0.27	1.39	3.09					4.17
		0.02	0.19	2.06					2.07
		0.3	1.03	0.08					0.24
		0.52	1.49	2.52					2.01
		0.73	0.96	1.19					0.47
		1.08	1.51	4.09					5.15
		0.8	0.94	1.11					0.31
		0.1	0.53	0.97					1.07
		0.54	0.38	1.31					-3.13
		0	0.15	0.27					-0.29
		0.11	1.66	3.25					3.16
		1.59	0.12	0.34					-2.13
		1.53	3.4	5.24					3.27
		1.26	1.1	0.93					0.35
		0.96	1.18	1.4					0.74
		0.59	0.77	0.96					0.56
		1.05	1.77	2.5					1.46
		0.36	0.77	1.16					0.75
		0.04	0.33	0.66					-0.62
		0.14	0.94	1.73					1.59
		0.86	0.63	0.4					-0.37
		0.46	0.09	0.29					-0.75
		0.36	0.77	1.2					0.82
		0.23	0.1	0.03					-0.33
									-2.67
		0.06	1.2	2.31					1.46
		0.45	1.13	1.82					1.52
		1.19	1.49	4.13					5.32
		0.36	0.58	1.54					1.89
		0.15	0.15	0.47					0.62
		0.13	0.81	1.75					1.66
		0.45	1.32	2.2					0.79
		0.18	0.03	0.22					0.5
		1.03	1.35	1.68					0.76
		0.07	0.84	1.62					1.42
		0.14	0.81	1.47					1.33
		1.75	1.56	1.3					-0.56
		0.22	0.53	0.81					-0.6
		0.71	1.39	2.05					1.42
		0.53	0.05	0.57					0.41
		0.29	0.26	0.22					-0.02
		0.75	0.99	1.18					0.43
		0.01	0.09	0.18					0.16
		0.53	0.77	0.99					0.65
		0.48	0.77	1.05					0.88
		0.67	1.58	2.51					1.62
		0.01	0.7	1.42					1.28
		0.13	0.16	0.19					-0.31
		1.43	2.81	4.22					2.82
		0.33	0.89	1.45					1.11
		0.28	0.79	1.31					1.03
		0.39	0.36	0.29					-0.22
		0.08	0.05	0.06					0
		0.45	0.05	0.54					0.97
		1.71	1.32	0.97					0.52
		0.98	1.32	1.65					0.48
		0.21	0	0.21					0.52
		0.3	0.45	0.6					0.11
		0.24	1.8	3.31					3.53
		0.56	1.11	1.62					1.12
		0.38	0.1	0.56					0.95
		0.5	1.48	3.43					3.72
		0.45	0.64	0.83					0.27
		0.38	1.68	2.97					2.88
		0.85	1.25	1.66					0.78
		0.19	0.53	0.9					0.72
		0.46	0.67	0.89					0.35
		0.27	2.01	2.11					1.64
		1.41	1.18	2.62					1.1
		0.03	0.43	0.88					0.95
		0.52	0.36	0.15					0.67
		0.39	0.31	1					1.67
		0.1	0.46	1.05					0.94
		0.39	0.86	1.34					0.9
		0.1	0.14	0.36					1.03
		0.1	0.14	0.2					-0.06
		0.87	1.15	1.43					0.55
		1.51	1.95	2.33					0.75
		0.31	0.38	0.46					0.03
		0.35	1.25	2.17					1.81
		0.91	1.61	2.26					1.34
		0.78	0.77	0.75					-0.19
		0.78	1.29	1.8					0.99
		0.47	0.94	1.4					0.68
		1.19	0.09	1.37					2.65
		0.08	0.19	0.28					-0.19
		0.3	0.96	2.21					2.35
		0.08	1.85	3.63					3.62
		0.48	0.55	0.65					0.2
		1.59	1.22	0.87					-0.84
		1.44	0.33	0.81					2.03
		0.28	0.64	1					0.72
		0.59	0.53	0.47					0.06
		0.39	0.91	1.43					0.9
		0.02	0.33	0.69					0.93
		0.89	0.55	0.19					-0.85
		0.06	1.15	2.34					2.39
		0.47	1.2	1.93					1.42
		0.66	0.84	1.04					0.1
		0.7	0.89	1.08					0.39
		1.4	1.65	1.92					0.41
		0.07	1.71	3.35					3.19
		0.4	2.11	3.81					3.19
		0.43	0.17	0.72					1.07
		0.04	0.31	0.6					-0.56
		0.22	0.96	1.68					1.5
		0.09	0.65	1.41					1.58
		0.93	1.44	1.91					0.98
		0.09	1.13	2.19					2.14
		2.4	3.1	3.8					0.88
		0.7	0.99	1.27					0.44
		0.86	0.22	0.46					1.33
		3.88	3.74	3.62					-0.33
		0.09	0.62	1.39					1.15
		1.69	1.52	1.27					-0.34
		0.55	0.91	1.25					0.02
		1.57	1.32	1.05					-0.51
		1.58	1.87	2.16					0.56
		0.13	0.77	1.42					1.31
		0.22	1.52	2.79					2.56
		0.89	2.33	3.72					2.82
		0.6	0.79	1					0.6
		0.71	0.43	0.11					0.6
		1.16	0.79	0.46					-0.61
		0.17	0.03	0.25					0.2
		1.17	1.87	2.61					1.64
		0.38	0.05	0.5					0.69
		0.47	0.74	0.97					0.5
									3.41
		1.93	2.98	4.03					2.08
		0.03	0.55	1.12					1.14
		0.76	0.67	0.61					-0.22
		0.41	0.5	1.43					1.74
		1.84	2.56	3.34					1.5
		0.51	0.79	1.06					0.54
		0.25	0.46	1.14					1.37
		0.12	0.17	0.43					0.59
		0.64	1.49	2.32					1.69
		0.02	0.63	1.27					1.27
		0.13	0.63	1.36					1.35
		0.67	0.02	0.59					1.26
		0.04	0.07	0.23					0.2
		0.08	0.05	0.19					-0.52
		0.28	0.33	0.88					1.12
		0.08	0.53	0.98					0.83
		0.29	0.39	0.51					0.36
		0.34	1.1	1.87					1.47
		0.3	0.41	0.48					0.29
		0.6	1.41	2.2					1.92
		1.05	1.27	1.5					0.45
		0.55	0.81	1.09					0.58
		0.4	1.01	1.65					1.28
		0.01	0.02	0.01					-0.02
		0.46	0.84	2.16					3.02
		0.84	0.96	1.08					0.23
		0.47	1.3	2.13					1.41
		0.17	0.77	1.72					1.66
		0.47	0.04	0.36					-0.83
		2.4	1.87	1.35					-0.47
		0.25	0.89	1.52					1.25
		0.57	0.41	1.4					1.96
		0.71	1.56	2.41					1.7
		0.69	0.87	1.08					0.56
		0.95	0.91	0.85					0.04
		0.48	1.3	2.11					1.55
		0.04	1.48	2.88					3.15
		0.04	0.31	0.68					-0.72
		0.29	0.76	1.21					0.95
		0.13	0.24	0.57					0.71
		0.18	1.01	1.8					1.62
		1.07	1.8	2.52					1.55
		0.41	1.2	1.99					1.67
		0.52	1.2	1.85					1.06
		0.5	0.33	0.15					0.43
		0.94	0.99	0.99					0.07
		0.12	0.6	1.09					1.03
		0.81	0.19	0.45					-1.26
		0.29	1.01	1.7					1.13
		0.66	1.44	2.25					1.55
		1.45	0.19	1.06					-2.52
		0.77	0.36	1.49					2.19
		0.1	0	0.07					0.21
		0.42	1.49	3.42					3.49
		0.91	1.87	2.84					1.91
		0.18	0.58	1					0.81
		0.99	0.46	0.05					-1.01
		1.08	1.25	1.42					0.36
		1.56	2.01	2.46					0.9
		0.67	1.89	3.11					2.7
		0.41	0.14	0.75					1.27
		1.7	1.17	0.62					-1.03
		2.13	2.79	3.41					1.28
		1.39	1.75	2.12					0.74
		0.35	0.65	1.62					1.85
		0.08	0.12	0.32					0.41
		0.46	0.4	0.34					-0.17
		0.34	0.1	0.53					0.69
		0.75	1.27	1.81					1.14
		0.1	1.75	3.39					3.02
		0.27	0.34	0.4					-0.13
		0.33	0.72	1.11					0.79
		0.7	1.15	1.58					0.52
		0.04	0.7	1.44					1.41
		0.42	0.67	0.9					0.36
		0.48	1.22	1.98					1.48
		0.16	0.1	0.32					0.49
		2	2.61	3.26					0.88
		0.56	0.02	0.62					0.76
		0.12	1.53	2.92					2.86
		1.81	1.56	1.29					-0.49
		0.17	0.79	1.4					1.58
		0.96	1.08	1.19					0.15
		1.06	2.23	3.42					2.64
		1.94	1.29	0.68					-1.27
		0.64	0.14	0.95					0.88
		1.83	1.7	1.56					-0.03
		0.19	0.43	0.66					-0.4
		0.12	0.27	0.62					-0.71
		0.07	0.84	1.74					1.77
		0.46	0.24	0.03					0.41
		3.61	2.02	0.4					-3.55
		0.1	0.07	0.24					0.39
		0.37	1.22	2.03					1.47
		0.43	1.97	3.53					3.05
		1.9	1.03	0.14					-1.61
		0.55	0.82	1.03					0.49
		0.84	2.3	3.79					3.04
		1.85	2.06	2.29					0.38
		0.13	0.56	0.98					0.74
		0.57	0.6	0.61					-0.22
		0.24	0.12	0.42					1.22
		0.4	0.5	0.61					0.26
		0.15	0.63	1.14					0.94
		0.01	0	0					-0.03
		1.45	2.16	2.87					1.42
		0.41	0.31	0.22					-0.83
		0.73	1.82	2.91					1.89
		0.9	0.38	0.14					-0.08
		0.37	1.46	2.57					2.32
		0.85	0.45	0.04					-0.82
		0.59	1.35	2.08					1.59
		0.09	0.2	0.29					0.03
		0.16	0.05	0.09					0.24
		1.85	1.87	1.86					-0.04
		0.74	0.48	0.16					-0.67
		0.11	0.91	1.95					2.03
		0.34	0.21	0.1					-0.49
		0.36	1.58	2.84					2.48
		0.9	1.53	2.14					1.22
		0.82	1.22	1.61					1
		0.32	0.22	0.07					0.28
		1.86	2.84	3.76					1.9
		2.77	4.85	6.92					4.58
		0.27	0.75	1.19					1.03
		2.33	2.83	3.31					0.41
		0.91	0.98	1.07					0.04
		1.77	2.59	3.45					1.76
		0.89	2.48	4.04					2.86
		0.25	0.1	0.04					1.23
		0.23	0.67	1.09					0.5
		0.24	0.07	0.33					1.45
		0.26	1.01	1.74					1.19
		0.22	1.73	3.2					2.31
		0.19	2.4	4.98					4.88
		0.77	0.14	1.1					1.86
		0.64	1.78	2.91					4.49
		0.59	0.51	0.39					-0.22
		0.03	0.43	0.83					0.88
		0.48	0.98	1.5					1.01
		1.48	1.87	2.25					0.7
		1.53	2.16	2.78					1.13
		0.79	1.54	2.27					1.5
		0	0.39	0.73					1.11
		0.4	1.4	2.36					2.56

## Sheet: Fig.7a,b,c
	Fig 7a	individual standard deviations of midsleep time				Fig 7B	individual standard deviations of sleep duration				Fig 7C	day to day change midsleep time			Fig 7a	individual standard deviations of midsleep time						Fig 7B	individual standard deviations of sleep duration								Fig 7c	day to day change midsleep time, absolute values
		a_dMSFL	a_dMSWL	c_dMSFL	c_dMSWL		a_SD2F	a_SD2W	c_SD2F	c_SD2W		a10_mean[abs]	c_mean[abs]			between groups				within group work vs free days				between groups				within group work vs free days				between groups
		0.72	0.48	0.7	0.78		1.13	1.42	1.17	0.85		1.25	1.1			c_dMSWL	c_dMSFL			c_dMSWL	a_dMSWL			c_SD2F	c_SD2W			a_SD2W	c_SD2W		Column L	2020 grp
		0.96	0.48	1.34	1.53		1.11	0.85				0.69	1.95			vs.	vs.			vs.	vs.			vs.	vs.			vs.	vs.		vs.	vs.
A: archive		0.48	0.24	1.08			0.79	0.4	1.73			2.12	0.94			a_dMSWL	a_dMSFL			c_dMSFL	a_dMSFL			a_SD2F	a_SD2W			a_SD2F	c_SD2F		Column I	archive grp
C: 2020 covid		1.68	0.96	0.84			1.44	1.07	0.93			0.82	0.71		Mann Whitney test				Wilcoxon matched-pairs signed rank test				Mann Whitney test				Wilcoxon matched-pairs signed rank test				Mann Whitney test
d: diary		0.48		0.44	1.11		0.55		0.65	1.26		1.15	0.83		P value	0.0496	0.0004		P value	0.8729	0.0002		P value	0.0243	0.0001		P value	0.3117	0.4551		P value	0.0004
MSFL: midsleep free days		1.2	0.96	1.09	0.97		1.87	1.22	1.32			0.62	0.93		Exact or approximate P value?	Exact	Exact		Exact or approximate P value?	Exact	Approximate		Exact or approximate P value?	Exact	Exact		Exact or approximate P value?	Approximate	Exact		Exact or approximate P value?	Exact
MSWL: midsleep work days		0.96	0.72	0.71	1.78		1.52	1.31	0.97	1.29		1.21	1.16		P value summary	*	***		P value summary	ns	***		P value summary	*	***		P value summary	ns	ns		P value summary	***
		1.92	1.92	0.65	0.89			3.17	0.65			1.01	1.06		Significantly different (P < 0.05)?	Yes	Yes		Significantly different (P < 0.05)?	No	Yes		Significantly different (P < 0.05)?	Yes	Yes		Significantly different (P < 0.05)?	No	No		Significantly different (P < 0.05)?	Yes
		0.72	0.96	0.34	0.41		1.1	1.15	0.82	0.82		0.87	0.98		One- or two-tailed P value?	Two-tailed	Two-tailed		One- or two-tailed P value?	Two-tailed	Two-tailed		One- or two-tailed P value?	Two-tailed	Two-tailed		One- or two-tailed P value?	Two-tailed	Two-tailed		One- or two-tailed P value?	Two-tailed
		0.96	0.48	1.01	1.06		0.81	0.96	1.42	1.55		1.04	1.05		Sum of ranks in column B,D	111059 , 12197	114085 , 15710		Sum of positive, negative ranks	750.5 , -789.5	18602 , -30226		Sum of ranks in column A,C	112123 , 16656	110561 , 9735		Sum of positive, negative ranks	45634 , -40686	582.5 , -743.5		Sum of ranks in column I,L	14169 , 6741
		1.44	1.2	1.58			0.75	0.9	1.68	0.82		0.85	1.02		Mann-Whitney U	10544	12629		Sum of signed ranks (W)	-39	-11624		Mann-Whitney U	13730	8195		Sum of signed ranks (W)	4948	-161		Mann-Whitney U	3501
		1.44	1.2	0.58	0.17		0.75	0.9	0.88	0.7		0.88	0.51						Number of pairs	55	418						Number of pairs	416	54
		1.68		0.46			1.82		0.91	1.01		0.72	0.59		Difference between medians				Number of ties (ignored)	0	106		Difference between medians				Number of ties (ignored)	1	3		Difference between medians
		1.2	1.2	0.39	0.29		1.2	1.62	0.21	1.03		0.74	0.32		Median of column B	0.7200, n=439	0.9600, n=431						Median of column A	1.210, n=431	1.240, n=435						Median of column I	0.9950, n=124
		1.2	1.2	0.59			1.3	2.17	1.37			1.41	0.59		Median of column D	0.6700, n=57	0.6750, n=78		Median of differences				Median of column C	0.9950, n=76	0.9800, n=55		Median of differences				Median of column L	0.8400, n=80
			0.72	1.28	1.85			1.41	2.64	0.85		0.86	1.46		Difference: Actual	-0.05	-0.285		Median	-0.04	0		Difference: Actual	-0.215	-0.26		Median	0.04	0		Difference: Actual	-0.155
		0.48	0.48	0.64	0.32		0.5	0.79	0.82	1.21		0.98	0.56		Difference: Hodges-Lehmann	-0.1	-0.15						Difference: Hodges-Lehmann	-0.15	-0.25						Difference: Hodges-Lehmann	-0.19
		0.72	0.72	0.59			1.58	1.64	1.38	2.01		0.91	0.63						How effective was the pairing?								How effective was the pairing?
		1.68	1.44		0.97		1.73	1.05				1.63	0.86		Note: N's may not match total sample				rs (Spearman)	0.5199	0.4053						rs (Spearman)	0.3448	0.172
		0.96	0.48	1.05	1.16		1.62	1.12	2.07	1.53		1.71	0.96		if subject has only 1 work or free day, i.e., no standard deviation				P value (one tailed)	<0.0001	<0.0001						P value (one tailed)	<0.0001	0.1068
		0.48	0.48	0.56	0.58		0.79	1.35	0.52			0.84	0.6						P value summary	****	****						P value summary	****	ns
		1.92	1.44	0.34			1.29	1.51	0.89	0.79		0.77	1.31						Was the pairing significantly effective?	Yes	Yes						Was the pairing significantly effective?	Yes	No
		0.96	0.72	0.48	0.39		1.15	0.81	1.01	0.78		1.53	0.59
			0.96	0.47	0.25			1.91	1.33	0.92		0.15	0.95
		0.72	0.24	1.03	1.42		0.91	0.74	1.31	1.56		1.4	1.3
		1.44	1.2	0.41	0.33		1.6	1.87	0.54	0.55		0.83	0.39
		2.4	0.96	0.36	1.11		2.8	1.89	0.44	1.56		1.13	0.63
		1.92	0.72	3.23	0.26		1.54	0.96	0.28	0.51		0.78	0.18
		0.72	0.96		0.94		1.5	2.08		0.79		1.22	1.2
		1.92	2.16	0.98			2.55	1.55	1.77	0.99		0.98	1.24
		0.96	0.96	0.76	0.38		1.28	1.56	1.86			0.72	1.11
		1.2	0.96	1.85	2.45		1.46	1.31				1.1	2.11
		1.92	1.44	0.74	0.99		2.5	2.32	1.32			1.26	0.84
		1.2	0.72	0.81	0.48		2.62	1.84	0.66	1.09		0.72	0.42
		0.96	0.72	1.38	1.53		1.49	0.97	1.78	0.7		1.2	1.85
		0.96	0.72	0.99	0.83		1.71	1.12	1.28	1.46		1	0.56
		1.68	0.96	0.78			1.65	0.96	0.62	2.11		0.63	0.9
		1.2	1.2	0.27	0.45		1.38	1.03	1.56	0.73		1.03	0.78
		0.96	1.44	0.46			1.31	2.81	1.3			0.78	0.54
		0.48	0.72	2.1	1.62		0.7	2.5	1.41	1.24		0.78	1.58
		1.2	0.72	0.33	0.23		1.16	1.1	0.45	0.45		0.92	1.17
		0.48	0.48	0.7			0.76	1.14	1.94			0.92	0.89
		1.68	1.2	0.68	0.42		1.84	1.71	1.01	0.85		0.87	0.82
		0.72	0.72	0.57	0.48			1.29	0.9	0.79		2.87	0.54
		0.96	0.72	0.85	1.58		1.58	0.63	0.89	1.41		1.18	1.15
		0.96	1.2	1.05	0.67		1.31	1.43	1.93	1.62		0.91	1.13
		0.72	0.96	0.4			1.49	1.46	0.35			1.31	0.37
		0.72	0.72	0.71	0.49		0.82	0.81	0.65	0.89		1.24	0.6
		1.2	0	0.33			0.88	0	0.44			0.91	0.28
		0.72	1.2	0.56	0.6		2.04	2.35	0.55	0.98		1.57	0.69
		0.72	0.72	0.76	0.52		1.39	0.86	1.08	0.66		0.95	1.49
			0.72	0.99	1.54			1.64	1.14	1.4		1.28	0.92
		0.72	0.96	0.66	1.06		1.9	2.18	0.98	0.98		2.1	1
		0.48	0.72	0.7	0.88		0.67	1	1.24	0.79		0.81	0.94
		0.72	1.2	1.77	0.67		0.76	1.9	1.58	1.44		1.6	1.42
		1.2	0.96	0.45	0.4		2.29	1.96	0.49	1.53		1.1	0.32
		1.2	1.2	0.97	0.74		0.64	0.74	2	1.3		1.03	0.84
		0.96	0.96	0.43	0.28		1.17	1.07	0.76	0.78		0.87	0.84
		0.72	1.2	0.65			0.57	1.17	1.3			1	0.7
		0.72	1.2	0.83	1.19		0.73	1.84	1.22	1.4		0.91	1.15
			0.72	0.51	0.54			1.28	1.11	1.02		0.87	0.51
		0.72	0.48	0.67	0.47		1.35	1.03	1.72	0.62		0.73	1.52
		0.48	0.96	0.66			1.13	1.23	1.61			0.8	0.59
		0.96	1.2	0.48	0.79		1.08	1.45	0.62	0.82		1.14	0.76
		0.72	1.2	0.51	0.46		1.32	1.95	1.78	1.26		0.62	0.76
		0.72	0.96	0.51			0.9	1.48	0.68			1.53	0.51
		0.96	0.96	0.57			2.02	1.62	1.18			0.82	0.62
		0.72	0.96	1.18	0.39		1.23	1.64	0.92	0.46		0.82	0.86
		0.72	0.48	0.67			0.96	1.29	0.56			0.62	0.76
		0.72	0.72	0.42			0.93	1.89	1.1			0.69	1.39
		0.96	0.96	0.25	0.58		1.64	1.49	0.81	0.85		1.32	0.5
		0.48	0.72	0.9	0.51		1.21	1.04	1.81	0.73		0.76	0.84
		0.48	0.72	0.73	0.69		0.65	1.19	0.81	1.22		0.6	0.9
		0.96	0.72	0.99			1.47	1.8	1.27			0.78	1.29
		0.72	0.48	1.21			0.96	1.38	0.77			1.16	1.26
		0.24	0.72	0.7	0.03		1.31	1.12	0.66	0.29		1.2	0.85
		0.72	0.96	0.52	0.63		1.52	1.26	0.89	0.35		0.71	0.76
		0.72	0.24	0.06			0.78	0.41	0.15			0.85	0.07
		0.96	0.24	1.09	1.15		1.52	0.9	0.95	1.01		0.91	0.5
		1.44	1.68	0.5			1.86	1.46	0.94			1.1	0.46
		0.48	0.48				0.57	0.67				0.91
		1.68	1.2					2.62				1.54
		0.72	0.72				1.23	1.07				1.28
		0.72	0.96				1.22	0.75				0.74
			0.72					0.99				0.99
		0.72	0.96				1.52	1.19				0.49
		0.24	0.48				0.79	1.03				1
		0.48	1.2				1.18	1.68				1.09
		0.96	0.48				2.18	1.93				0.92
		0.96	1.2				2.14	1.41				1.12
		0.48	0.72				1.55	0.96				1.19
		0.48	0.48				0.7	0.63				0.76
		0.72	0.48				0.57	0.58				1.08
		0.96	0.48				1.38	0.91				1.18
		6.72	3.12				1.88	1.85				1.03
		1.68	0.96				1.08	1.32				1.4
		0.96	1.2				1.88	1.13				0.58
		0.48	0.72				1.39	0.77				1.35
		2.64	2.88				2.23	2.72				0.9
		0.72	0.96				0.54	0.89				0.61
		0.72	0.96				1.35	1.63				2.16
		1.44	0.96				1.27	1.36				0.61
		0.72	0.48				1.28	0.82				0.78
		4.32	1.92					3.13				1.4
		1.2	0.72				1.09	0.6				2.99
		0.24	0.96				0.12	1.9				1.45
		1.2	1.68				1.13	1.89				0.82
		0.48	0.72				1.21	1.25				0.71
		1.2	0.96				2	2.08				1.26
		0.24	0.24				0.44	0.53				2.13
		0.96	0.72				1.24	0.88				1.26
		6	1.2				2.53	2.84				0.6
		0.96	0.72				1.33	1.39				0.71
		1.68	1.2				1.67	1.5				0.72
		0.72	0.96				0.49	1.65				1.29
		0.96	0.48				0.53	0.51				1.23
		0.48	0.96				1.54	1.25				1.47
		0.96	1.44				1.22	1.74				1.27
		1.44	0.48				1.05	1.08				1.8
		0.48	0.24				1.03	1.12				1.6
		0.48	0.72				1.62	1.31				1.41
		1.44	0.96				3.19	1.36				1.26
		1.44	0.48				0.98	0.67				1.79
		2.16	0.96				1.84	1.22				0.95
		0.72	0.48				0.97	1.02
		0.96	0.96				1.13	0.87
		0.72	0.72				1.19	0.73
		0.72	0.48				0.94	0.58
		1.92	0.72				2.77	1.15
		0.72	0.72				0.83	0.95
		0.48	0.48				0.76	1.02
		1.2	1.2				2.23	2.18
		0.48	0.96				1.74	1.88
		0.72	0.72				1.3	0.87
		1.44	1.44				0.98	1.51
		0.96					1.37
		0.96	0.72				1.31	1.07
		0.72	0.72				1.61	0.87
		0					0.04
		0.72	0.72				0.85	2.01
		0.72	0.48				1.09	0.99
		0.72	0.48				1.06	1.23
		0.48	0.48				0.93	0.84
			1.2					1.97
		1.2	1.2				2.26	1.08
		1.2	0.96				1.24	1
		1.44	0.96					1.95
		0.72	0.72				1.14	0.8
		0.48	0.48				1.61	0.96
		0.72	0.96				0.97	0.8
		0.48	0.48				0.57	1.05
		1.2	1.2				1.93	1.37
		0.96	0.96				1.25	1.51
		0.72	0.72				0.54	0.61
			0.96					1.65
		0.72	0.96				1.06	1.46
		2.16	1.2				1.71	2.23
		0.24	1.44				1.83	2.19
		0.48	1.2				2.01	1.47
			0.96					1.31
		0.72	0.96				1.24	1.91
		0.48	0.96				1.38	1.2
		1.2	0.96				1.73	1.39
			0.96					1.21
		0.96	0.48				1.45	0.65
		0.48	0.96				0.92	1.42
		1.2	1.44				1.42	1.46
		1.44	1.2				1	1.03
		0.96					1.29
		0.48	0.72				1.36	0.77
		1.44	0.96
		0.96	0.24				1.09	1.88
		0.72	1.68				1.76	2.95
		1.44	0.96				3	1.2
		0.72	0.24				0.72	1.27
		1.2	0.72				0.96	1.43
		0.48	0.96				0.87	0.9
		1.68					1.3
		0.96	0.72				1.01	1.12
		0.72	0.96				2.33	1.44
		0.48	0.72				1.16	1.04
		0.96	0.96				2.34	1.87
		0.96					1.34
			1.2					2.06
		0.72	0.72				0.62	1.01
		0.72	0.96				0.46	0.64
		7.2	5.04				2.1
		1.44	0.96				2.3	1.47
		0.48	0.96				0.87	0.94
		0.72	0.24				0.94	1.73
		0.72	0.48				1.41	0.65
		0.72	0.72				1.51	1.5
		0.72	0.96				0.79	1.58
		1.44	1.44				3.01	1.52
		0.72	0.72				1.88	1.46
			1.44				0	2.74
		0.48	0.48				0.68	0.7
		0.96	0.96				1.35	1.58
		0.48	0.96				0.66	1.44
		1.2	0.72				1.25	0.92
		0.48	0.96				0.92	1.45
		0.72	1.2				1.25	0.72
		1.2	0.96				1.31	1.44
		0.72	0.48				1.97	0.99
		0.24	0.24				0.5	0.61
		0.48	0.72				1.12	1.5
		0.96	0.48				1.25	1.31
		0.72	0.72				0.62	1.39
		2.16	1.92				1.68	1.7
		1.2	0.96				2.06	1.99
		0.48	0.48				1.57	1.27
		0.72					1.11
		0.72	0.72				1.38	1.28
		1.2	1.2				1.35	1.88
		0.96	1.2				1.1	1.27
		0.72	0.72				1.14	0.63
		1.2	0.24				0.87	1.94
		0.96	1.2				3.15	2.1
		1.68	0.96				0.73	1.19
		0.48	0.72				0.37	0.89
		0.48	0.48				0.08	0.44
		0.48	1.2				1.29	2.12
		0.72	0.72				0.67	1.13
		1.44	0.72				2.39	1.11
			1.44					1.05
		0.96	1.2				1.68	2.15
		0.72	0.72				0.12	1.46
		0.72	0.96				1.03	2.25
		0.96	0.96				1.76	1.81
		0.48	0.48				0.93	1.2
		0.96	0.72				0.63	0.92
		0.96	0.72				1.56	1.28
		0.72	0.24				0.86	0.75
		0.96	0.48				1.53	0.81
		0.96	0.72				1.63	1.87
		0.48	0.72				0.63	1.43
		1.92	0.96				1.15	1.23
		0.72	0.96				1.08	1.04
		0.96	1.2				2.2	1.83
		0.96	0.96				1.14	1.57
		0.96	0.48				0.57	1.11
		0.72	0.24				0.65	0.35
		0.72	0.48				2.12	1.06
		0.48	0.24				0.72	0.28
		0.72	0.96				0.58	0.55
		0.72	0.72				1.36	1.27
		0.72	0.72				1.33	1.55
		1.68	1.44				1.2	2.53
		0.48	0.96				0.49	1.1
		0.72	0.72				1.51	1
		1.44	2.4				1.06	2.38
		0.72	0.48				0.92	0.84
		1.2	0.72				0.74	0.7
		1.2	1.2				1.23	1.69
		0.24	1.44				0.66	2.02
		0.48	0.96				0.65	1.03
		1.44	1.2				0.99	2.07
		0.48	0.48				1.21	2.1
		0.96	0.96				0.61	1.08
		0.96	0.24				1.25	1.05
		0.48	0.48				0.64	0.93
		0.48	0.72				0.62	1.19
		1.44	1.44				1.36	1.38
		0.72	0.96				1.15	1.15
		0.96	0.96				1.03	0.65
		0.72	0.48				1.48	1.16
		0.96	0.72				1.69	1.01
		1.2	1.2				1.66	1.96
		0.24	0.96				1.26	1.46
		0.72	0.72				0.49	1.11
		0.24	0.24				0.82	0.91
		0.96	1.2				2.82	2.65
		0.96	1.44				1.68	0.73
		0.24	1.2				0	1.81
		0.96	0.96				1.34	2.02
		0.96	0.72				1.17	1.19
		0.24	1.92				0.5	1.07
		0.48	1.2				1.34	1.65
		0.72	0.72				1.58	0.85
		1.68	1.68				2.3	2.34
		1.44	0.72				1.88	1.07
		0.96	1.2				1.2	0.78
		0.48	0.96				0.87	1.01
		0.72	0.24				0.91	0.51
		1.44	0.48				1.85	0.89
		1.2	0.72				0.96	1.4
		1.68	1.44				2.34	1.55
		1.44	0.96				1.48	1.11
		0.96	0.72				1.4	1.49
		0.72	0				1.27	0.77
		0.72	0.72				1	1.26
		1.2	0.48				1.54	0.61
		1.44	8.16				1.59	1.87
		0.96	0.72				1	0.89
			0.96				0	1.28
		0.48	0.96				0.65	1.36
		0.96	1.2				2.35	1.33
		0.24	0.48				0.43	0.88
		1.2	1.44				1.5	1.42
		1.2	1.44				1.35	1.41
			1.44				0	1.44
		0.72	0.72				0.84	1.24
		1.2	0.72				1.04	0.99
		0.48	0.72				0.64	1.34
		0.72	0.72				0.99	1.39
		0.48	0.96				0.4	0.91
		0.72	0.48				1.69	0.93
		0.72	0.48				0.51	0.98
		1.44	0.48				0.76	1.29
		0.72	0.72				0.88	0.91
		0.48	0.48				1.18	1.31
		0.96	0.48				1.23	0.85
		0.72	0.72				1	0.67
		1.92	0.96				0.89	1.47
			0.96				0	1.74
		2.16	0.96				2.78	1.56
		1.44	0.96				1.34
		0.72	0.72				1.25	0.93
		0.48	0.72				0.78	1.03
		0.72	0.48				0.81	0.95
		0.48	0.72				0.49	2.06
		0.72	0.48				1.09	0.54
		0.48	0.72				2.58	1.86
		0.48	0.48				0.96	0.93
		1.2	0.72				0.19	1.3
		0.96	0.72				2.56	1.34
		0.96	0.72				1.24	0.96
		1.68	0.72				2.11	1.3
		1.2	0.24				1.9	0.36
		0.96	0.24				0.97	1.02
		1.2	0.48				0.95	0.92
		0.72	0.96				1.08	1.67
			0.48					0.79
		0.96	1.2				1.19
		0.96	0.96				1.66	2.69
		0.48	0.96				1.63	2
			0.96				0	1.07
		0.48	0.72				1.09	1.24
		1.2	1.2				0.76	1.56
		1.68	0.96				0.99	0.97
		0.96	0.72				1.87	1.71
		0.72	0.72				1.49	0.99
		0.48	0.96				1.32	0.65
		0.96	0.96				1.06	1.22
		0.24	0.48				0.83	1.06
		1.44	0.96				1.68	1.87
		0.96	0.96				0.83	0.8
		1.44	1.44				1.92	2.11
		1.2	1.68				2	2.87
		0.72	0.48				1.71	1.16
		0.24	0.48				0.96	1.03
		0.72	0.48				1.05	0.66
		0.24	0.24				0.69	0.32
		0.96	0.96				1.37	1.76
		1.92	1.2				0.68	0.67
		0.96	0.24				1.17	0.49
		0.96	1.2				1.49	1.18
		1.2	0.96				1.07	0.65
		1.2	0.96				1.72	1.52
		0.96	0.96				0.86	1.92
		0.96	0.96				1.76	1.73
		0.24	0.48				0.79	1.95
		0.48	0.72				1.5	1.2
		0.72	0.48				0.76	0.81
		0.48	0.72				1.45	1.15
		0.72	0.72				1	1.55
			0.24					1.52
		1.2	2.16				2.18	2.16
		1.44	0.48				1.88	0.65
		1.2	0.72				1.41	1.47
		0.72	0.48				0.7	0.86
		0.96	0.96				1.28	1.31
		0.72					1
		1.2	0.96				0.92	1.24
		0.72	0.72				0.38	0.56
		0.72	0.72				1.27	1.3
		0.48					1.33
		0.72	0.72				1.06	1.41
		0.96	2.16				1.8	2.48
			1.44					1.12
		0.96	0.72				1.34	1.16
		0.48	1.2				0.93	1.63
		2.4
		1.68	0.96				1.6	1.92
		0.72	1.2				1.11	1.89
		1.2	0.96				2.36	1.53
		1.44	0.72				2.29	1.45
			1.92				0	1.85
		1.68	1.2				1.37	1.74
		0.96	0.48				2.13	1.2
		1.2	0.48				1.49	0.76
		0.96	1.2				2.16	1.37
		1.68	1.68				3.19	2.67
			0.48				0	0.77
		1.68	1.2				2.32	1.54
		0.48	0.48				0.49	0.63
		0.48	0.96				0.26	1.39
		1.2	0.96				0.93	1.04
		0.96	1.2				0.43	0.69
		1.2	1.2				2.2	2.1
		0.72	0.48				1.29	1.72
		0.24	0.72				0.41	1.01
		0.72	0.48				1.3	0.79
		1.2	0.96				0.35	2.51
		0.96	0.96				1.19	1.42
		1.2	0.72				1.09	0.85
		0.96	0.24				2.16	1.26
		0.96	0.72				0.96	0.73
		0.24	0.96				0.6	0.72
		0.24	0.24				0.6	0.68
		0.48					1.24
		0.72	1.68				1.52	0.97
		0.72	0.48				1.23	1.7
		1.44	0.96				0.22	1.39
		0.72	0.96				0.95	1.1
		0.24	0.72				0.78	1.85
		1.2	0.24				1.15	0.73
		1.2	1.2				1.4	1.03
		0.72	0.48				0.84	0.93
		0.48	0.72				0.48	0.77
		1.68	0.72				1.23	1.26
		0.72	0.72				1.57	2.17
		0.24	0.48				0.75	1.47
		0.96	0.48				1.82	0.81
		0.96	0.72				0.76	1.75
		1.68	1.2				0.68	0.6
		1.2					1.56
		1.2	0.96				2	1.32
		0.48	0.48				0.82	1.3
		2.16	1.44				1.19	2.62
		0.48	2.4				1.46	2.79
		0.48	0.72				1.28	1.18
		2.64	1.2				2.58	1.47
		0.96	0.72				0.83	0.95
		0.72	0.48				1.42	1.03
		0.24	0.72				0.72	1.94
		0.72	0.24				1.4	0.53
		0.96	0.48				1.72	1.64
		0.72	0.48				1.06	1.96
		0.72	0.72				1.37	0.94
		0.48	0.24				1.02	0.46
		1.68	0.96				0.99	1.74
		0.72	0.24				1.02	0.28
		0.96	1.44				1.44	0.71
		0.48	0.24				0.57	0.68
		0.48	0.48				0.33	0.89
		0.72	0.24				0.88	0.52
		0.24	1.2				1.5	1.12
		0.96	1.44				2.41	1.99
		0.96	0.72				1.5	0.9
		0.96	0.96				0.99	1.33
		0.96	0.72				1.57	1.36

## Sheet: Fig8a,b,c
	Fig.8a	c_efficiency	a_efficiency	a_SOL	c_SOL	a_WASO	c_WASO	Fig.8b	a_SOL-nonnap	a_SOL-napper	c_SOL-nonnap	c_SOL-napper	Fig.8C	a_WASO-nappers	a_WASO-nonnappers	c_WASO-nappers	c_WASO-nonnappers				Fig8a	Fig8a		Fig.8b	Fig.8b		Fig.8b	Fig.8b		Fig.8C	Fig.8C		Fig.8C	Fig.8C
	1	0.87	0.98	0.16	0.11		0.19	1	0.16	0.33	0.11	1.6				0.42	0.19		Column B	a_efficiency	c_SOL	c_WASO		c_SOL-napper	c_SOL-nonnap		a_SOL-napper	c_SOL-napper		c_WASO-nappers	c_WASO-nonnappers		a_WASO-nonnappers	c_WASO-nonnappers
SOL sleep onset latency	2	0.82	0.95	0.26	0.59		0.02	2	0.26	0.25	0.59	0.54		0.33		0.14	0.02		vs.	vs.	vs.	vs.		vs.	vs.		vs.	vs.		vs.	vs.		vs.	vs.
WASO wake after sleep onset	3	0.98	0.95	0.09	0.67			3	0.09	0.34	0.67	0.16		0.01		0.16			Column A	c_efficiency	a_SOL	a_WASO		a_SOL-napper	a_SOL-nonnap		a_SOL-nonnap	c_SOL-nonnap		a_WASO-nappers	a_WASO-nonnappers		a_WASO-nappers	c_WASO-nappers
efficiency: nocturnal time in bed asleep	4	0.95	0.98	0.42	0.23	0.05		4	0.42	0.44	0.23	0.26		0.56	0.05	0.06			Mann Whitney test
	5	0.9	0.97	0.08	0.56		0.13	5	0.08	0.06	0.56	0.66		0.18			0.13		P value	<0.0001	<0.0001	0.0005		0.0543	0.0003		0.1896	0.681		0.0069	0.0218		0.4992	0.7497
	6	0.93	0.98	0.18	0.21	0.73	0.08	6	0.18	0.43	0.21	0.37		0.37	0.73	0.19	0.08		Exact or approximate P value?	Exact	Exact	Exact		Exact	Exact		Approximate	Exact		Exact	Exact		Approximate	Exact
	7	0.93	0.95	0.17	0.71	0.37		7	0.17	0.17	0.71	0.4		0.19	0.37	0.1			P value summary	****	****	***		ns	***		ns	ns		**	*		ns	ns
	8	0.89	0.88	0.11	0.88			8	0.11	0.42	0.88	0.86		0.12		0.25			Significantly different (P < 0.05)?	Yes	Yes	Yes		No	Yes		No	No		Yes	Yes		No	No
	9	0.98	0.99	0.5	0.85	0.07		9	0.5	0.46	0.85	0.48		0.21	0.07	0.1			One- or two-tailed P value?	Two-tailed	Two-tailed	Two-tailed		Two-tailed	Two-tailed		Two-tailed	Two-tailed		Two-tailed	Two-tailed		Two-tailed	Two-tailed
	10	0.96	0.97	0.58	0.11			10	0.58	0.25	0.11	0.13		0.04		0.42			Sum of ranks in column A,B	16423 , 125355	114569 , 26677	57194 , 12184		18980 , 3812	35933 , 9217		53238 , 41592	1937 , 1145		24433 , 5457	6909 , 1348		33917 , 17444	970.5 , 407.5
	11	0.94	0.91	0.08	0.1	0.13	0.14	11	0.08	0.17	0.1	0.36		0.02	0.13	0.05	0.14		Mann-Whitney U	13183	12191	5834		2144	4055		21360	679.5		2697	580.5		11116	271.5
	12	0.95	0.91	0.38	0.2	0.02		12	0.38	0.17	0.2	0.2		0.11	0.02	0.64
	13	0.92	0.88	0.27	0.22	0.04		13	0.27	0.01	0.22	0.41			0.04	0.15			Difference between medians
	14	0.92	0.85	0.22	0.11		0.09	14	0.22	0.61	0.11	0.22		0.05		0.32	0.09		Median of column A	0.9450, n=80	0.2200, n=452	0.08000, n=320		0.2400, n=183	0.2100, n=252		0.2100, n=252	0.3100, n=48		0.09000, n=208	0.07500, n=112		0.09000, n=208	0.1650, n=36
	15	0.88	0.92	0.26	0.15	0.25	0.25	15	0.26	0.18	0.15	0.48			0.25		0.25		Median of column B	0.9600, n=452	0.3400, n=80	0.1600, n=52		0.3550, n=30	0.3100, n=48		0.2400, n=183	0.3550, n=30		0.1650, n=36	0.1500, n=16		0.07500, n=112	0.1500, n=16
	16	0.92	0.97	0.18	0.3	0.56		16	0.18	0.26	0.3	0.25		0.3	0.56	0.31			Difference: Actual	0.015	0.12	0.08		0.115	0.1		0.03	0.045		0.075	0.075		-0.015	-0.015
	17	0.95	0.98	0.12	0.28	0.02	0.5	17	0.12	0.32	0.28	0.87		0.09	0.02		0.5		Difference: Hodges-Lehmann	0.02	0.11	0.06		0.08	0.11		0.02	-0.02		0.06	0.07		0	-0.01
	18	0.87	0.98	0.36	0.49	0.01	0.04	18	0.36	0.94	0.49	0.22			0.01	0.54	0.04
	19	0.93	0.82	0.1	0.4			19	0.1	0.31	0.4	0.43		0.3		0.78
	20	0.97	0.97	0.06	0.17		0.23	20	0.06	0.13	0.17	0.16		0.34		0.09	0.23
	21	0.9	0.98	0.18	0.34		0.26	21	0.18	0.11	0.34	0.21					0.26
	22	0.94	0.92	0.28	0.17		0.13	22	0.28	0.23	0.17	0.65		0.01	0.16		0.13
	23	0.95	0.98	0.26	0.73			23	0.26	0.24		0.09		0.2	0.42	0.02
	24	0.86	0.99	0.57	0.16	0.16	0.36	24	0.57	0.06	0.73	1.51		0.55		0.28	0.36
	25	0.96	0.97	0.08	0.48	0.42	0.57	25	0.08	0.36	0.16	0.11		0.2	0.2		0.57
	26	0.96	0.94	0.33	0.54		0.05	26	0.33	1.35	0.48	0.57		0.06	0.1	0.75	0.05
	27	0.98	0.99	0.27	0.48	0.2	0.16	27	0.27	0.03	0.54	0.35		0.14	0.07		0.16
	28	0.95	0.96	0.6	0.48	0.1		28	0.6	0.14	0.48	0.07			0.35
	29	0.97	0.92	0.04	0.38	0.07		29	0.02	0.42	0.48	0.19		0.21	0.05	0.17
	30	0.92	0.87	0.05	0.28	0.35		30	0.05	0.31	0.38	0.1		0.34	0.06
	31	0.93	0.92	0.03	0.27	0.05	0.42	31	0	0.03	0.28			0.03		0.04
	32	0.91	0.97	0.04	0.25	0.06	0.14	32	0.02	0.1	0.27				0.01
	33	0.96	0.98	0.03	0.52		0.16	33	0.01	0.22	0.25			0.14
	34	0.95	0.96	0.13	0.48	0.01	0.06	34	0.13	0.43	0.52					0.01
	35	0.89	0.94	0.64	0.71			35	0.64	0.32	0.48			0.05	1.18	1.11
	36	0.96	0.87	0.67	0.26		0.19	36	0.67	0.13	0.71			0.01	0.23	0.63
	37	0.96	0.92	0.09	0.24	1.18	0.1	37	0.09	0.06	0.26			0.81	0.19	0.05
	38	0.91	0.99	0.04	0.28	0.23	0.25	38	0.02	0.31	0.24			0.03	0.07
	39	0.92	0.95	0.65	0.32	0.19	0.1	39	0.65	0.06	0.28				0.01	0.01
	40	0.98	0.97	0.12	0.62	0.07	0.42	40	0.12	0.21	0.32				0.05	1.08
	41	0.97	0.91	0.13	0.88	0.01	0.05	41	0.13	0.25	0.62			0.03	0.01	0.24
	42	0.85	0.92	0.31	0.08	0.05	0.64	42	0.31	0.3	0.88				0.05	0.21
	43	0.97	0.97	0.22	0.54	0.01	0.15	43	0.22	0.08	0.08			0.03	0.1	0.09
	44	0.94	0.96	0.17	0.16	0.05	0.32	44	0.17	0.17	0.54			0.02	0.22	0.01
	45	0.95	0.95	0.15	0.23	0.1		45	0.15	0.17	0.16				0.06	0.03
	46	0.85	0.97	0.46	0.65	0.22	0.31	46	0.46	0.63	0.23			0.08	0.12
	47	0.95	0.98	0.3	1.21	0.06		47	0.3	0.09	0.65
	48	0.86	0.95	0.11	0.45	0.12	0.54	48	0.11	0.16	1.21			0.18	0.27	0.05
	49	0.91	0.99	0.07	0.21		0.78	49	0.07	0.18				0.19	0.11	0.06
	50	0.97	0.93	0.05	1.6	0.27	0.09	50	0.05	0.19	0.21			0.01		1.13
	51	0.95	0.89	0.17	0.54	0.11		51	0.17	0.24				0.18
	52	0.99	0.97	0.13	0.16			52	0.13	0.47				0.37	0.01
	53	0.99	0.97	0.23	0.26		0.02	53	0.23	0.3				0.05	0.04
	54	0.96	0.98	1.1	0.66	0.01	0.28	54	1.1	0.16				0.01	0.03
	55	0.95	0.97	0.12	0.37	0.04		55	0.12	0.25				0.17
	56	0.97	0.94	0.32	0.4	0.03	0.75	56	0.32	0.08				0.06	0.01
	57	0.92	0.97	0.43	0.86			57	0.43	0.3				0.23	0.31
	58	0.8	0.99	0.31	0.48	0.01		58	0.31	0.15				0.03
	59	0.92	0.95	1.05	0.13	0.31	0.17	59	1.05	0.75				0.43	0.04
	60	0.95	0.99	0.13	0.36			60	0.13	0.5				0.11	0.24
	61	0.92	0.97	0.27	0.2	0.04	0.04	61	0.27	0.39				0.07
	62	0.94	0.93	0.3	0.41	0.24		62	0.3	0.4				0.06	0.03
	63	0.91	0.91	0.03	0.22			63	0	0.38				0.17
	64	0.93	0.99	0.19	0.48	0.03	0.01	64	0.19	0.38					0.07
	65	0.9	0.98	0.25	0.25		1.11	65	0.25	0.1				0.01
	66	0.94	0.89	0.17	0.87	0.07	0.63	66	0.17	0.31				0.01
	67	0.93	0.94	0.76	0.22		0.05	67	0.76	0.13				0.3
	68	0.99	0.94	0.7	0.43			68	0.7	0.24				0.28	0.01
	69	0.98	0.91	0.53	0.16		0.01	69	0.53	0.17				0.15
	70	0.82	0.95	0.14	0.21		1.08	70	0.14	0.24
	71	0.85	0.94	0.22	0.65	0.01	0.24	71	0.22	0.14				0.04
	72	0.97	0.99	0.28	0.09		0.21	72	0.28	0.22				0.1
	73	0.98	0.94	0.13	1.51		0.09	73	0.13	0.45				0.04	0.01
	74	0.93	0.99	0.18	0.11		0.01	74	0.18	0.77
	75	0.96	0.99	0.13	0.57		0.03	75	0.13	0.77				0.02	0.11
	76	0.96	0.98	0.18	0.35	0.01		76	0.18	0.73
	77	0.99	0.99	0.12	0.07			77	0.12	0.07
	78	0.98	0.99	0.17	0.19	0.11	0.05	78	0.17	0.15				0.14
	79	0.98	0.99	0.03	0.1		0.06	79	0	0.39				0.11	0.84
	80	0.99	0.99	0.25			1.13	80	0.25	0.3				0.04
	81		0.98	0.17		0.84		81	0.17	0.32				0.01
	82		0.91	0.63				82	0.63	0.12				0.06	0.09
	83		0.97	0.18				83	0.18	0.13				0.01	0.21
	84		0.89	0.34		0.09		84	0.34	0.28				0.17	0.3
	85		0.88	0.33		0.21		85	0.33	0.44				0.11	0.2
	86		0.98	0.33		0.3		86	0.33	0.47
	87		0.96	0.75		0.2		87	0.75	0.07				0.28
	88		0.99	0.04				88	0.03	0.14				0.4	0.06
	89		0.86	0.21				89	0.21	0.2					0.3
	90		0.95	0.03		0.06		90	0	0.02					0.07
	91		0.96	0.21		0.3		91	0.21	0.17					0.03
	92		0.95	0.12		0.07		92	0.12	0.01				0.05	0.01
	93		0.97	0.03		0.03		93	0	0.38				0.02
	94		0.93	0.12		0.01		94	0.12	0.13					0.03
	95		0.99	0.24				95	0.24	0.11				0.29	0.08
	96		0.93	1.05		0.03		96	1.05	0.49				0.03	0.01
	97		0.92	0.23		0.08		97	0.23	0.05				0.09	0.27
	98		0.94	0.23		0.01		98	0.23	0.21				0.13	0.51
	99		0.99	0.47		0.27		99	0.47	0.17				0.24	0.4
	100		0.99	0.45		0.51		100	0.45	0.3
	101		0.97	0.83		0.4		101	0.83	0.21					0.03
	102		0.96	1				102	1	0.25				0.01
	103		0.99	0.19		0.03		103	0.19	0.23				0.15	0.04
	104		0.9	0.19				104	0.19	0.13				0.02
	105		0.97	0.36		0.04		105	0.36	0.25				0.04	0.06
	106		0.97	0.65				106	0.65	0.43
	107		0.97	0.02		0.06		107		0.66				0.01	0.09
	108		0.98	0.05				108	0.05	0.18				0.49	0.09
	109		0.98	0.6		0.09		109	0.6	0.18				0.05
	110		0.79	0.1		0.09		110	0.1	0.94				0.06	0.14
	111		0.94	0.13				111	0.13	1.45				0.11
	112		0.85	0.23		0.14		112	0.23	0.26				0.07
	113		0.94	0.27				113	0.27	0.38				0.07
	114		0.92	0.16				114	0.16	0.03				0.25	1.27
	115		0.94	0.78				115	0.78	0.1				0.28	0.28
	116		0.97	0.25		1.27		116	0.25	0.24				0.03	0.01
	117		0.89	1.35		0.28		117	1.49	0.4				0.39
	118		0.98	0.18		0.01		118	0.18	0.1					0.02
	119		0.96	0.64				119	0.64	0.93					0.03
	120		0.97	0.59		0.02		120	0.59	0.59				0.02	0.08
	121		0.95	0.02		0.03		121	0	0.22				0.31
	122		0.99	0.21		0.08		122	0.21	0.4				0.01
	123		0.96	0.29				123	0.29	0.58				0.22
	124		0.95	0.03				124	0.02	0.25					0.13
	125		0.94	0.19				125	0.19	0.75				0.01
	126		0.96	0.18		0.13		126	0.18	0.17				0.01	0.1
	127		0.92	0.28				127	0.28	0.15				0.05
	128		0.92	0.27		0.1		128	0.27	1.38				0.05	0.16
	129		0.96	0.27				129	0.27	0.24				0.04	0.11
	130		0.92	0.05		0.16		130	0.05	0.32				0.12	0.05
	131		0.98	0.19		0.11		131	0.19	0.07				0.06	0.08
	132		0.95	0.28		0.05		132	0.28	0.03				0.03
	133		0.9	0.23		0.08		133	0.23	0.32				0.06	0.01
	134		0.94	0.34				134	0.34	0.29				0.01
	135		0.99	0.25		0.01		135	0.25	0.25				0.26	0.01
	136		0.96	0.35				136	0.35	0.22				0.01
	137		0.94	0.08		0.01		137	0.08	0.5				0.07
	138		0.98	0.24				138	0.24	0.02					0.04
	139		0.99	0.05				139	0.05	0.38				0.41
	140		0.88	0.28		0.04		140	0.28	0.15					0.02
	141		0.97	0.47				141	0.47	0.09				0.05
	142		0.98	0.15		0.02		142	0.15	0.28
	143		0.97	0.21				143	0.21	0.08
	144		0.78	0.23				144	0.23	0.17					0.26
	145		0.98	0.31				145	0.31	0.24				0.31	0.21
	146		0.98	0.44		0.26		146	0.44	0.56				0.1
	147		0.95	0.08		0.21		147	0.08	0.38				0.02	0.01
	148		0.97	0.18				148	0.18	0.13				1.27	0.15
	149		0.99	0.07		0.01		149	0.07	0.32				0.09	0.08
	150		0.96	0.21		0.15		150	0.21	0.62					0.02
	151		0.97	0.31		0.08		151	0.31	0.08				0.01	0.01
	152		0.89	0.06				152	0.06	0.18				0.02	0.09
	153		0.94	0.64		0.02		153	0.64	0.26				0.04
	154		0.96	0.32		0.01		154	0.32	0.08				0.07
	155		0.98	0.25		0.09		155	0.25	0.2				0.04
	156		0.93	0.27				156	0.27	0.26					0.19
	157		0.93	0.1				157	0.1	0.18				0.03	0.01
	158		0.95	0.36				158	0.36	0.18				0.11	0.16
	159		0.95	0.36				159	0.36	0.38				0.01	0.01
	160		0.95	0.2		0.19		160	0.2	0.31				0.01	0.14
	161		0.99	1.15		0.01		161	1.15	0.41				0.09	0.03
	162		0.99	0.21		0.16		162	0.21	0.03					0.04
	163		0.99	0.13		0.01		163	0.13	0.08
	164		0.92	0.15		0.14		164	0.15	0.08
	165		0.97	0.02		0.03		165		0.3					0.02
	166		0.96	0.08		0.04		166	0.08	0.12				0.09	0.02
	167		0.99	0.23				167	0.23	0.12				0.24	0.12
	168		0.91	1.13				168	1.13	0.48				0.05	0.01
	169		0.95	0.15		0.02		169	0.15	0.6				0.71	0.13
	170		0.97	0.16		0.02		170	0.16	0.21				0.53	0.04
	171		0.99	0.02		0.12		171		0.53				0.01	1.24
	172		0.97	0.77		0.01		172	0.77	0.24					0.24
	173		0.99	0.19		0.13		173	0.19	0.24					0.01
	174		0.97	0.14		0.04		174	0.14	0.75				0.34	0.02
	175		0.97	0.14		1.24		175	0.14	0.15				0.06	0.05
	176		0.94	0.21		0.24		176	0.21	0.22				0.01
	177		0.98	0.71		0.01		177	0.71	0.38				0.02
	178		0.98	0.29		0.02		178	0.29	1.19				0.17
	179		0.82	0.09		0.05		179	0.09	0.65				0.01	0.12
	180		0.91	0.25				180	0.25	0.14				0.15
	181		0.97	0.35				181	0.35	0.23				0.24
	182		0.85	0.02				182		0.27				0.43
	183		0.98	0.18		0.12		183	0.18	0.18				0.14	0.11
	184		0.95	0.02				184	0
	185		0.95	0.04				185	0.04					0.15
	186		0.94	0.02				186	0
	187		0.92	0.2		0.11		187	0.2					0.02
	188		0.97	0.08				188	0.08					0.01
	189		0.98	0.4		0.33		189	0.4					0.33
	190		0.92	0.18		0.01		190	0.18					0.37
	191		0.88	0.22		0.56		191	0.22					0.09
	192		0.95	0.35		0.18		192	0.35					0.51
	193		0.97	0.18		0.37		193	0.18					0.46
	194		0.92	0.17		0.19		194	0.17
	195		0.91	0.15		0.12		195	0.15					0.01
	196		0.96	0.02		0.21		196						0.1
	197		0.97	0.25		0.04		197	0.25
	198		0.92	0.06		0.02		198	0.06					0.39
	199		0.99	0.2		0.11		199	0.2					0.1
	200		0.97	0.65				200	0.65					0.12
	201		0.96	0.29		0.05		201	0.29					0.03
	202		0.92	0.12				202	0.12					0.06
	203		0.94	0.4		0.3		203	0.4
	204		0.96	0.3		0.09		204	0.3					0.01
	205		0.97	0.12				205	0.12					0.09
	206		0.96	0.23		0.3		206	0.23					0.17
	207		0.99	0.17		0.34		207	0.17					0.01
	208		0.96	0.24				208	0.24					0.28
	209		0.97	0.13		0.02		209	0.13					0.15
	210		0.98	0.08		0.01		210	0.08					0.52
	211		0.83	0.08		0.2		211	0.08
	212		0.97	0.39		0.55		212	0.39					0.11
	213		0.97	0.13		0.2		213	0.13					0.01
	214		0.83	0.6		0.06		214	0.6					0.18
	215		0.97	0.31		0.14		215	0.31					0.01
	216		0.91	0.36				216	0.36					0.25
	217		0.9	0.2		0.21		217	0.2					0.25
	218		0.97	0.07		0.34		218	0.07					0.05
	219		0.95	0.31		0.03		219	0.31					0.21
	220		0.95	0.36				220	0.36					0.14
	221		0.98	0.12		0.14		221	0.12					0.07
	222		0.94	0.07				222	0.07
	223		0.93	0.16		0.05		223	0.16					0.14
	224		0.94	0.02		0.01		224						0.04
	225		0.99	0.44		0.81		225	0.44					0.05
	226		0.88	0.01		0.03		226						0.21
	227		0.99	0.75				227	0.75					0.07
	228		0.91	0.15				228	0.15					0.1
	229		0.95	0.24		0.03		229	0.24					0.26
	230		0.98	0.16				230	0.16					0.02
	231		0.94	0.55		0.03		231	0.55					0.1
	232		0.94	0.35		0.02		232	0.35
	233		0.9	0.67				233	0.67					0.22
	234		0.97	0.35		0.08		234	0.35					0.04
	235		0.94	0.19				235	0.19					0.36
	236		0.93	0.39		0.18		236	0.39					0.06
	237		0.99	0.43		0.19		237	0.43					0.02
	238		0.97	0.58		0.01		238	0.58					0.01
	239		0.99	0.13		0.18		239	0.13					0.04
	240		0.99	0.19		0.37		240	0.19					1.01
	241		0.96	0.19		0.05		241	0.19					0.03
	242		0.99	0.14		0.01		242	0.14					0.01
	243		0.88	0.39		0.17		243	0.39					0.02
	244		0.97	0.17		0.06		244	0.17					0.29
	245		0.96	0.36		0.23		245	0.36					0.13
	246		0.93	0.69		0.03		246	0.69					0.07
	247		0.96	0.12		0.43		247	0.12
	248		0.96	0.4		0.11		248	0.4					0.02
	249		0.89	0.23		0.07		249	0.23					0.25
	250		0.99	0.24		0.06		250	0.24					0.01
	251		0.99	0.04		0.17		251	0.03					0.04
	252		0.94	0.05				252	0.05					0.32
	253		0.99	0.2				253	0.2					0.8
	254		0.98	0.23		0.01		254	0.23					0.04
	255		0.99	0.15		0.01		255	0.15					0.05
	256		0.93	0.4		0.3		256	0.4					0.01
	257		0.96	0.08		0.28		257	0.08					0.01
	258		0.89	0.08		0.15		258	0.08					0.03
	259		0.97	0.28				259	0.28					0.22
	260		0.93	0.33		0.04		260
	261		0.97	0.25		0.1		261
	262		0.96	0.34		0.04		262
	263		0.9	0.44				263
	264		0.96	0.06		0.02		264
	265		0.94	0.43				265
	266		0.95	0.17				266
	267		0.99	0.42		0.14		267
	268		0.96	0.46		0.11		268
	269		0.97	0.25		0.04		269
	270		0.98	0.17		0.01		270
	271		0.98	0.17		0.06		271
	272		0.98	0.03		0.01		272
	273		0.95	0.61		0.17		273
	274		0.94	0.18		0.11		274
	275		0.92	0.26				275
	276		0.96	0.32		0.28		276
	277		0.92	0.94		0.4		277
	278		0.94	0.31				278
	279		0.98	0.13				279
	280		0.92	0.11				280
	281		0.92	0.23				281
	282		0.96	0.24		0.05		282
	283		0.96	0.06		0.02		283
	284		0.95	0.36				284
	285		0.96	1.49		0.29		285
	286		0.94	0.02		0.03		286
	287		0.97	0.14		0.09		287
	288		0.96	0.42		0.13		288
	289		0.8	0.31		0.24		289
	290		0.94	0.02				290
	291		0.95	0.1				291
	292		0.94	0.22				292
	293		0.81	0.43		0.01		293
	294		0.98	0.32		0.15		294
	295		0.99	0.13		0.02		295
	296		0.98	0.06		0.04		296
	297		0.97	0.31				297
	298		0.87	0.06				298
	299		0.98	0.21		0.01		299
	300		0.98	0.25		0.49		300
	301		0.98	0.3		0.05		301
	302		0.9	0.08		0.06		302
	303		0.99	0.17		0.11		303
	304		0.99	0.17		0.07		304
	305		0.97	0.63		0.07		305
	306		0.95	0.09		0.25		306
	307		0.98	0.16		0.28		307
	308		0.97	0.18		0.03		308
	309		0.94	0.19		0.39		309
	310		0.94	0.24				310
	311		0.98	0.47				311
	312		0.97	0.3		0.02		312
	313		0.86	0.16		0.31		313
	314		0.93	0.25		0.01		314
	315		0.95	0.08		0.22		315
	316		0.96	0.3				316
	317		0.98	0.15		0.01		317
	318		0.92	0.75		0.01		318
	319		0.97	0.5		0.05		319
	320		0.99	0.39		0.05		320
	321		0.97	0.4		0.04		321
	322		0.98	0.38		0.12		322
	323		0.99	0.38		0.06		323
	324		0.98	0.1		0.03		324
	325		0.98	0.31		0.06		325
	326		0.96	0.13		0.01		326
	327		0.95	0.24		0.26		327
	328		0.98	0.17		0.01		328
	329		0.97	0.24		0.07		329
	330		0.93	0.14				330
	331		0.96	0.22		0.41		331
	332		0.97	0.45				332
	333		0.94	0.77		0.05		333
	334		0.98	0.77				334
	335		0.98	0.73				335
	336		0.98	0.07				336
	337		0.97	0.15		0.31		337
	338		0.97	0.39		0.1		338
	339		0.99	0.3		0.02		339
	340		0.93	0.32		0.9		340
	341		0.95	0.12		0.09		341
	342		0.96	0.13		0.15		342
	343		0.95	0.28				343
	344		0.97	0.44		0.01		344
	345		0.91	0.47		0.02		345
	346		0.97	0.07		0.04		346
	347		0.95	0.14		0.07		347
	348		0.99	0.2		0.04		348
	349		0.98	0.03				349
	350		0.98	0.17				350
	351		0.94	0.03		0.03		351
	352		0.87	0.38		0.11		352
	353		0.97	0.13		0.01		353
	354		0.99	0.11		0.01		354
	355		0.98	0.49		0.09		355
	356		0.98	0.05				356
	357		0.97	0.21				357
	358		0.94	0.17				358
	359		0.92	0.3				359
	360		0.96	0.21		0.09		360
	361		0.98	0.25		0.24		361
	362		0.98	0.23		0.05		362
	363		0.97	0.13		0.71		363
	364		0.95	0.25		0.53		364
	365		0.99	0.43		0.01		365
	366		0.97	0.66				366
	367		0.93	0.18				367
	368		0.99	0.18		0.34		368
	369		0.9	0.94				369
	370		0.93	1.45		0.06		370
	371		0.95	0.26		0.01		371
	372		0.93	0.38		0.02		372
	373		0.96	0.02		0.17		373
	374		0.95	0.1		0.01		374
	375		0.99	0.24		0.15		375
	376		0.96	0.4		0.24		376
	377		0.97	0.1		0.43		377
	378		0.94	0.93		0.14		378
	379		0.97	0.59		0.01		379
	380		0.98	0.22		0.33		380
	381		0.98	0.4		0.37		381
	382		0.91	0.58		0.09		382
	383		0.9	0.25		0.51		383
	384		0.97	0.75		0.46		384
	385		0.95	0.17				385
	386		0.95	0.15		0.01		386
	387		0.99	1.38		0.1		387
	388		0.99	0.24				388
	389		0.95	0.32		0.39		389
	390		0.95	0.07		0.1		390
	391		0.98	0.02		0.12		391
	392		0.96	0.32				392
	393		0.89	0.29		0.03		393
	394		0.98	0.25		0.06		394
	395		0.96	0.22				395
	396		0.98	0.5		0.01		396
	397		0.92	0.03		0.09		397
	398		0.98	0.38		0.17		398
	399		0.97	0.15		0.01		399
	400		0.96	0.09		0.28		400
	401		0.94	0.28		0.15		401
	402		0.91	0.08		0.52		402
	403		0.95	0.17				403
	404		0.93	0.24		0.11		404
	405		0.94	0.56		0.01		405
	406		0.96	0.38		0.18		406
	407		0.96	0.13		0.01		407
	408		0.92	0.32		0.25		408
	409		0.95	0.62		0.25		409
	410		0.81	0.08		0.05		410
	411		0.92	0.18		0.21		411
	412		0.98	0.26		0.14		412
	413		0.96	0.08		0.07		413
	414		0.98	0.2				414
	415		0.95	0.26		0.14		415
	416		0.92	0.18		0.04		416
	417		0.97	0.18		0.05		417
	418		0.98	0.38		0.21		418
	419		0.99	0.31		0.07		419
	420		0.94	0.41		0.1		420
	421		0.94	0.02		0.26		421
	422		0.98	0.08		0.02		422
	423		0.96	0.08		0.1		423
	424		0.95	0.3				424
	425		0.89	0.12		0.22		425
	426		0.98	0.12		0.04		426
	427		0.94	0.48		0.36		427
	428		0.97	0.6		0.06		428
	429		0.97	0.21		0.02		429
	430		0.97	0.53		0.01		430
	431		0.99	0.24		0.04		431
	432		0.93	0.24		1.01		432
	433		0.93	0.75		0.03		433
	434		0.98	0.15				434
	435		0.97	0.22		0.01		435
	436		0.98	0.38		0.02		436
	437		0.98	1.19		0.29		437
	438		0.99	0.65		0.13		438
	439		0.95	0.14		0.07		439
	440		0.97	0.23				440
	441		0.98	0.27		0.02		441
	442		0.94	0.18		0.25		442
	443		0.94	0.01		0.01		443
	444		0.92	0.01		0.04		444
	445		0.98	0.01		0.32		445
	446		0.96	0.01		0.8		446
	447		0.97	0.01		0.04		447
	448		0.97	0.01		0.05		448
	449		0.98	0.01		0.01		449
	450		0.97	0.01		0.01		450
	451		0.84	0.01		0.03		451
	452		0.92	0.01		0.22		452

## Sheet: Fig9
	a_qDL-all	c_qDL-all	c_dDL-all
	1	3.6	2.98
a archive	4.6	0.5	0.19
c covid summer semester		1.5	4.06
d diary	1.48	3.33	2.7
q MCTQ	2.6	3.6	3.28				a_qDL-all	c_qDL-all
DL daylight time outdoors	3.2	0.25	0.88				vs.	vs.
all all days		0.25	1.65			Mann Whitney test	c_dDL-all	a_qDL-all
	1.4	1	2.38			P value	<0.0001	<0.0001
	4.8	5.2	5.77			Exact or approximate P value?	Exact	Exact
	5.3	3.8	6.6			P value summary	****	****
		2	3.2			Significantly different (P < 0.05)?	Yes	Yes
	6.7	0.5	3.13			One- or two-tailed P value?	Two-tailed	Two-tailed
	1.4		2.75			Sum of ranks in column C,K	14737 , 109514	111466 , 11295
	2	1.6	2.06			Mann-Whitney U	11497	8292
	10.8	4	1.75
		2.8	2.23			Difference between medians
	4	4.2	4.35			Median of column C	2.050, n=80	2.800, n=418
	2.4	0.5	0.67			Median of column K	2.800, n=418	1.300, n=77
	3.8	1	2.17			Difference: Actual	0.75	-1.5
	6.27	1.27	2.98			Difference: Hodges-Lehmann	0.85	-1.33
	1.4	0.8	0.89
	2.6	0.65	0.7
	3.8	1.25	0.98
	1.7	0.73	1.28
	4.2	0.19	5				c_qDL-all
	3.13	1.5	1.19				vs.
	0.93	0.43	0.44			Wilcoxon matched-pairs signed rank test	c_dDL-all
	2	0.43	0			P value	0.0006
	5.6	1	1.43			Exact or approximate P value?	Exact
	5.4	2	2.26			P value summary	***
	3.7	1.9	0.85			Significantly different (P < 0.05)?	Yes
	1	1	1.2			One- or two-tailed P value?	Two-tailed
	8.2	1.3	5.03			Sum of positive, negative ranks	833.5 , -2170
	2.8	4.4	3.72			Sum of signed ranks (W)	-1336
	2	2	0.65			Number of pairs	77
	1.9	0.17	1.05			Number of ties (ignored)	0
	6.2	1.33	0.89
		3.8	2.34			Median of differences
	2.2	2	1.96			Median	-0.39
	9.4	0.33	0.72
	2.1	0.7	2.16			How effective was the pairing?
	2.2	1.5	3.31			rs (Spearman)	0.5476
	6.87	3.33	3.07			P value (one tailed)	<0.0001
	7.4	1.6	3.11			P value summary	****
	1.83	1.67	2.83			Was the pairing significantly effective?	Yes
	3.93	1.21	3.43
	3	0.73	1.11
	3.4	1	1.18
	2.3	2.6	2.04
	5.2	4.2	1.98
	2.4	2	2.45
	3.27	4	1.82
	3.4	1	2.39
	3.6	0.5	1.05
	0.8	0.8	0.74
		1.3	3.59
	4.6	2	3.13
	1.8	0.17	0.48
	1.4	2	2.76
	4.2	0.9	1.58
		2.6	3.26
	2.6	3.2	3.57
	6.8	0.47	3.17
	5.6	1	0.71
	3.8	0.5	0.96
	1.8	0.5	0.97
	1.05	0.22	0.76
	2.8	0.17	1.63
	2.4		2.11
	1	1.5	2.23
	2.1	2.2	3
	5.6	0.13	0.82
	5.4	2.2	2.32
	0.95	2.1	0.19
		0.5	0.71
	8.67	0.9	1.09
	1.1	0.17	2.23
	3.6		1.3
	1.6	6.8	6.96
	0.82	2.5	1.87
	2
	0.8
	0.7
	0.1
	8.4
	2.6
	4.2
	3.8
	4.2
	1.1
	1.8
	2.4
	2.8
	3.8
	1.8
	6.8
	1.4
	7.13
	1.03
	2
	3.47
	1.5
	1.8
	1
	3.2
	1.5
	0.7
	3.8
	3.3
	2.15
	2.3
	7.2
	2.6
	5.8
	8
	4.2
	6.8
	2.8
	2
	5.8
	6.8
	2
	3
	6
	6.6
	3.8
	0.85
	1
	5.9
	2.33
	3.6
	2.2
	2.8
	2
	1.4
	6.2
	1.4
	2
	7.2
	0.5
	1.5
	1.63
	3
	6.2
	4.8
	1.28
	3.4
	5.6
	6.93
	8.8
	2.57
	9
	2.2
	1.4
	0.9
	3.3
	0.7
	2.2
	2.8
	1.4
	4.2
	8
	1.4
	2.7
	4.1
	1.7
	2.4
	2.2
	2.8
	2.8
	0
	5.6
	3.4
	7.13
	1.8
	5.67
	1.7
	2.9
	1.3
	3.1
	1.5
	3.3
	0.35
	3.7
	8
	1
	3.8
	0.85
	2.4
	2.6
	13.8
	2.6
	0.73
	0.33
	3.6
	4.6
	2.4
	1.1
	1.3
	4.8
	1.3
	6.6
	3.2
	1.1
	1.6
	5
	0.75
	0.9
	6.8
	1
	6.3
	2
	7
	1.6
	6.4
	6
	4.4
	2.4
	1
	5
	0.7
	0.53
	0.68
	1.05
	5.87
	4.4
	2.2
	3
	0.9
	4.4
	1.1
	5.2
	5.4
	1
	3.2
	5.3
	1.4
	2.4
	3.8
	3.6
	3.3
	1.7
	1.6
	3.2
	3
	3.8
	1
	1.25
	0.73
	3.6
	6
	0.7
	0.7
	3.6
	8.8
	1
	6.4
	2.9
	2.4
	3.4
	1.4
	1.4
	1.6
	7.4
	1.4
	1.12
	3.1
	9
	0.47
	2.4
	2.8
	6.13
	1
	3.2
	2.1
	3
	6.6
	6
	1.4
	4
	1.4
	4.2
	6.8
	0.27
	5.6
	2.4
	2
	10.2
	2.2
	0.7
	7
	1.8
	3.8
	7.2
	0.5
	9.5
	3.8
	1
	2.6
	6.8
	1.4
	4.33
	4
	6.8
	4
	1.7
	0.32
	5.6
	2
	2.1
	5.8
	2
	4
	2.6
	3.4
	2.4
	14.8
	1.93
	2.33
	3.6
	2
	3.4
	1.4
	3.73
	1.4
	1.4
	5.4
	3.6
	11.6
	5.2
	1.8
	4
	4.2
	4.7
	2.6
	2.2
	1.2
	3.2
	4
	3.6
	3.8
	0.7
	7.2
	3.4
	5.4
	9.2
	1.3
	4.6
	1
	2.8
	3.5
	7.2
	5.8
	5.4
	2
	0.07
	1.6
	0.87
	5
	2.3
	1.4
	1.24
	1.8
	1.4
	0.08
	3.8
	4.3
	2.1
	5.6
	1.2
	1.4
	3.2
	5
	3.2
	7.4
	4
	0.67
	4
	2.15
	0.85
	6.8
	0.63
	2.8
	1.8
	0.65
	2
	7.6
	3.6
	3.8
	1.7
	3.1
	3.4
	2.4
	4.6
	3.27
	1.1
	6
	6.2
	2.6
	1.27
	3.2
	2.4
	1.97
	3
	1.7
	5
	6.27
	3.03
	1
	4.2
	2.35
	6.2
	2
	6.8
	5.4
	7.6
	0.85
	2.1
	7.8
	6.2
	1.2
	2.7
	1.6
	1.53
	1.6
	1.7

[truncated: 1 more sheets: Fig10]
